# Supplementary material for: A pH-responsive double network hydrogel for control of tomato bacterial wilt
Source: Nat Commun. 2026 Jun 12;17:5219. doi: 10.1038/s41467-026-73922-3 (PMC13263331; doi:10.1038/s41467-026-73922-3)
Supplement: Supplementary file 3 — Supplementary Data 1 [file 41467_2026_73922_MOESM3_ESM.xlsx]

## Sheet: Supplementary Data 1
Name	CK-Mean(%)	CK-Sd(%)	CMA-Mean(%)	CMA-Sd(%)	CTA-Mean(%)	CTA-Sd(%)	Pvalue	Corrected pvalue
Metabolic pathways	17.6234	0.08423	17.4163	0.03324	17.4366	0.11718	0.01832	0.08939
Biosynthesis of secondary metabolites	7.46372	0.03351	7.43988	0.03562	7.42892	0.04471	0.4724	0.5428
Microbial metabolism in diverse environments	5.5542	0.04643	5.64571	0.0705	5.50164	0.09599	0.06904	0.1475
Two-component system	2.81988	0.01837	2.76108	0.02	2.63512	0.05613	0.00728	0.08939
Biosynthesis of cofactors	2.73821	0.03288	2.59785	0.0036	2.66547	0.02346	0.00728	0.08939
Carbon metabolism	2.35809	0.00712	2.45637	0.01019	2.37251	0.03191	0.01832	0.08939
Biosynthesis of amino acids	2.19088	0.01298	2.21382	0.0111	2.18796	0.0128	0.05481	0.1282
Quorum sensing	1.9462	0.02957	1.9662	0.03954	1.92806	0.05366	0.5509	0.6064
ABC transporters	1.68393	0.05915	1.66785	0.05298	1.73982	0.05326	0.1738	0.2635
Purine metabolism	1.14435	0.0223	1.16732	0.01271	1.1581	0.01854	0.2106	0.3094
Oxidative phosphorylation	1.14312	0.01338	1.13561	0.01561	1.15052	0.00512	0.2921	0.3844
Pyruvate metabolism	1.09014	0.00841	1.1461	0.00776	1.11296	0.02693	0.02639	0.09258
Glyoxylate and dicarboxylate metabolism	0.9437	0.0037	0.96678	0.01496	0.93663	0.01421	0.06904	0.1475
Glycolysis / Gluconeogenesis	0.87298	0.0102	0.93098	0.00435	0.89539	0.01992	0.0154	0.08939
Biosynthesis of nucleotide sugars	0.91287	0.01811	0.84128	0.00753	0.85631	0.01979	0.01832	0.08939
2-Oxocarboxylic acid metabolism	0.85227	0.00389	0.88238	0.00847	0.85396	0.00842	0.01832	0.08939
Amino sugar and nucleotide sugar metabolism	0.88817	0.01417	0.82872	0.00713	0.84246	0.01208	0.01247	0.08939
Fatty acid metabolism	0.84228	0.01411	0.83971	0.00974	0.83748	0.00798	0.8741	0.8873
Butanoate metabolism	0.77205	0.00893	0.8106	0.01559	0.77068	0.01968	0.02307	0.08939
Other carbon fixation pathways	0.72687	0.00921	0.77399	0.01404	0.72426	0.01131	0.02444	0.08939
Glycine serine and threonine metabolism	0.72961	0.00453	0.73714	0.00351	0.72521	0.01192	0.05807	0.1312
Ribosome	0.75872	0.03181	0.69908	0.02253	0.72887	0.03493	0.0976	0.1865
Methane metabolism	0.718	0.00962	0.75456	0.00829	0.71143	0.01271	0.02307	0.08939
Cysteine and methionine metabolism	0.73228	0.00503	0.72502	0.00568	0.71838	0.00883	0.09212	0.1782
Starch and sucrose metabolism	0.69621	0.02082	0.71983	0.02076	0.72935	0.0169	0.1183	0.2067
Valine leucine and isoleucine degradation	0.70324	0.00816	0.71989	0.00807	0.7176	0.01381	0.08368	0.1674
Nucleotide metabolism	0.7273	0.01415	0.69061	0.01383	0.71453	0.02078	0.04979	0.1188
Aminoacyl-tRNA biosynthesis	0.71213	0.01176	0.70949	0.00675	0.70045	0.00436	0.08368	0.1674
Alanine aspartate and glutamate metabolism	0.66058	0.00776	0.68852	0.00762	0.67287	0.00546	0.00971	0.08939
Propanoate metabolism	0.65441	0.00407	0.67472	0.00313	0.64961	0.01444	0.02307	0.08939
Pyrimidine metabolism	0.64419	0.01089	0.60931	0.01322	0.6301	0.01479	0.0366	0.106
Degradation of aromatic compounds	0.60708	0.02126	0.61051	0.02565	0.58376	0.02852	0.2189	0.3156
Citrate cycle (TCA cycle)	0.56645	0.01119	0.60537	0.01221	0.59452	0.01252	0.03078	0.09776
Benzoate degradation	0.59489	0.01568	0.5933	0.01813	0.57534	0.01942	0.3094	0.3952
Pentose phosphate pathway	0.57929	0.0095	0.58023	0.00708	0.57619	0.00435	0.6939	0.7346
Fatty acid degradation	0.54193	0.01559	0.56418	0.01658	0.5529	0.01638	0.1462	0.2353
Biofilm formation - Pseudomonas aeruginosa	0.53943	0.01267	0.56511	0.01088	0.5483	0.00869	0.04979	0.1188
Arginine and proline metabolism	0.55648	0.00473	0.56022	0.0109	0.53525	0.0131	0.02095	0.08939
Fatty acid biosynthesis	0.55574	0.01057	0.53918	0.00324	0.53637	0.00608	0.03455	0.1048
Porphyrin metabolism	0.53438	0.00487	0.50349	0.01171	0.50148	0.00946	0.02307	0.08939
Sulfur metabolism	0.51066	0.00558	0.51224	0.00475	0.50788	0.00907	0.7788	0.8116
Phenylalanine metabolism	0.49621	0.0113	0.48753	0.01438	0.48653	0.01258	0.3897	0.4649
Biosynthesis of various nucleotide sugars	0.45816	0.00905	0.42547	0.00523	0.44459	0.01111	0.01729	0.08939
Peptidoglycan biosynthesis	0.43159	0.00476	0.43642	0.01248	0.45602	0.00751	0.04979	0.1188
Arginine biosynthesis	0.433	0.00512	0.44888	0.00736	0.4246	0.00983	0.01832	0.08939
Tryptophan metabolism	0.43152	0.00556	0.43292	0.01546	0.43919	0.012	0.5004	0.564
Homologous recombination	0.41003	0.01007	0.40569	0.01529	0.4365	0.00561	0.02095	0.08939
Glycerophospholipid metabolism	0.42303	0.0079	0.40085	0.00217	0.40921	0.00321	0.00971	0.08939
Cell cycle - Caulobacter	0.40497	0.00661	0.41258	0.00986	0.40367	0.00409	0.1672	0.2594
Pantothenate and CoA biosynthesis	0.40207	0.00207	0.39678	0.00264	0.40803	0.00717	0.01832	0.08939
Mismatch repair	0.39012	0.0032	0.38319	0.01025	0.40366	0.00599	0.03078	0.09776
Bacterial secretion system	0.39664	0.01428	0.3805	0.01631	0.3952	0.01768	0.3094	0.3952
Fructose and mannose metabolism	0.39016	0.00643	0.38039	0.00326	0.39012	0.00632	0.05919	0.1312
Nitrogen metabolism	0.37734	0.00712	0.38191	0.00449	0.37609	0.01012	0.5836	0.6335
Nicotinate and nicotinamide metabolism	0.37435	0.00457	0.37887	0.00539	0.37484	0.00593	0.6677	0.71
beta-Lactam resistance	0.38423	0.00466	0.3713	0.00824	0.36791	0.01001	0.05807	0.1312
DNA replication	0.37147	0.00428	0.36901	0.01079	0.38148	0.00406	0.05807	0.1312
Phenylalanine tyrosine and tryptophan biosynthesis	0.38752	0.00564	0.36739	0.00614	0.36321	0.00769	0.02095	0.08939
Lipoic acid metabolism	0.36239	0.00249	0.36587	0.00342	0.37102	0.00954	0.2921	0.3844
Biotin metabolism	0.37447	0.00796	0.35364	0.002	0.36743	0.00284	0.01832	0.08939
Selenocompound metabolism	0.35845	0.00072	0.36952	0.00883	0.35265	0.00807	0.0976	0.1865
Folate biosynthesis	0.37132	0.00919	0.35106	0.00688	0.35691	0.00383	0.0366	0.106
Tyrosine metabolism	0.35589	0.00474	0.36172	0.00786	0.35861	0.00907	0.4724	0.5428
Lysine degradation	0.33719	0.00493	0.35399	0.00564	0.36387	0.01132	0.0154	0.08939
Galactose metabolism	0.34594	0.00949	0.34075	0.01196	0.34282	0.00332	0.7351	0.7747
Glutathione metabolism	0.31908	0.0099	0.33129	0.01181	0.35673	0.01145	0.0154	0.08939
RNA degradation	0.31656	0.01182	0.33849	0.00832	0.34158	0.00851	0.03877	0.106
Glycerolipid metabolism	0.32358	0.01149	0.32696	0.00907	0.34518	0.00868	0.05481	0.1282
Base excision repair	0.34234	0.004	0.31913	0.00476	0.33147	0.0063	0.00728	0.08939
Carbon fixation by Calvin cycle	0.32547	0.00368	0.33765	0.00512	0.32759	0.00344	0.0154	0.08939
Protein export	0.32412	0.00637	0.31083	0.00681	0.32725	0.00801	0.04979	0.1188
Nucleotide excision repair	0.30023	0.00317	0.32085	0.00668	0.32504	0.00635	0.01832	0.08939
Biofilm formation - Escherichia coli	0.31634	0.00994	0.31446	0.0081	0.30076	0.00881	0.1738	0.2635
Bacterial chemotaxis	0.32722	0.01749	0.28716	0.01305	0.30392	0.00802	0.04884	0.1188
Pentose and glucuronate interconversions	0.312	0.00856	0.29492	0.006	0.30231	0.00804	0.03877	0.106
Valine leucine and isoleucine biosynthesis	0.29555	0.00251	0.3064	0.00394	0.30331	0.0044	0.03078	0.09776
Terpenoid backbone biosynthesis	0.30261	0.00311	0.29486	0.00333	0.30129	0.00464	0.03455	0.1048
Histidine metabolism	0.29722	0.00309	0.29238	0.00343	0.30722	0.01074	0.01729	0.08939
PPAR signaling pathway	0.283	0.01086	0.30454	0.00751	0.2972	0.01234	0.06904	0.1475
Biofilm formation - Vibrio cholerae	0.30145	0.00724	0.3013	0.01009	0.2699	0.01127	0.02491	0.08939
Ubiquinone and other terpenoid-quinone biosynthesis	0.2964	0.00341	0.27712	0.00311	0.2926	0.00237	0.01247	0.08939
Lysine biosynthesis	0.28605	0.0016	0.2851	0.00327	0.28215	0.00412	0.2921	0.3844
Peroxisome	0.26933	0.00426	0.27542	0.00183	0.27001	0.00856	0.2319	0.3283
One carbon pool by folate	0.2648	0.00499	0.26943	0.00557	0.2725	0.00432	0.2106	0.3094
Cationic antimicrobial peptide (CAMP) resistance	0.28294	0.00945	0.27364	0.00692	0.24515	0.01612	0.0154	0.08939
Drug metabolism - other enzymes	0.2558	0.00567	0.25356	0.00758	0.2814	0.01282	0.02095	0.08939
Inositol phosphate metabolism	0.26219	0.00737	0.25875	0.00722	0.26118	0.00362	0.7939	0.8219
Aminobenzoate degradation	0.25696	0.00316	0.25727	0.01096	0.24214	0.01129	0.1253	0.2111
Prodigiosin biosynthesis	0.25625	0.00714	0.24568	0.00451	0.24083	0.00439	0.02962	0.09776
beta-Alanine metabolism	0.24418	0.00405	0.24688	0.00341	0.24834	0.00663	0.4909	0.56
Longevity regulating pathway - multiple species	0.22694	0.00597	0.26849	0.01279	0.24041	0.00935	0.01247	0.08939
Lipopolysaccharide biosynthesis	0.27657	0.01467	0.2185	0.00774	0.2192	0.01622	0.02491	0.08939
C5-Branched dibasic acid metabolism	0.2298	0.00239	0.23591	0.00401	0.23328	0.00391	0.1183	0.2067
Sulfur relay system	0.24926	0.00492	0.22355	0.00224	0.22371	0.00423	0.02491	0.08939
Longevity regulating pathway - worm	0.21701	0.00537	0.22018	0.00533	0.24713	0.00743	0.02307	0.08939
Flagellar assembly	0.20273	0.0156	0.2062	0.01641	0.26867	0.01268	0.02444	0.08939
Thermogenesis	0.22213	0.00197	0.22479	0.00325	0.22278	0.00953	0.3342	0.4188
Streptomycin biosynthesis	0.22295	0.00606	0.20615	0.00256	0.21656	0.00429	0.0154	0.08939
Chemical carcinogenesis - reactive oxygen species	0.20779	0.00668	0.20776	0.0051	0.22481	0.00769	0.02444	0.08939
D-Amino acid metabolism	0.21345	0.00238	0.20959	0.00075	0.20619	0.00247	0.00728	0.08939
Photosynthesis	0.20302	0.0036	0.19851	0.0073	0.20254	0.00266	0.5836	0.6335
Riboflavin metabolism	0.20863	0.00423	0.193	0.00273	0.19742	0.00669	0.03078	0.09776
Diabetic cardiomyopathy	0.1872	0.00794	0.19622	0.00653	0.20484	0.00397	0.03877	0.106
Chloroalkane and chloroalkene degradation	0.18838	0.00527	0.19532	0.00984	0.19392	0.00404	0.2189	0.3156
Ascorbate and aldarate metabolism	0.18965	0.0044	0.18292	0.00549	0.19354	0.00196	0.04884	0.1188
Styrene degradation	0.18585	0.00316	0.18352	0.00765	0.18561	0.00821	0.7788	0.8116
Meiosis - yeast	0.1659	0.00423	0.20601	0.01334	0.18127	0.00998	0.01247	0.08939
Tuberculosis	0.18023	0.00412	0.18399	0.00358	0.18546	0.0038	0.2189	0.3156
Alcoholic liver disease	0.16679	0.00703	0.18166	0.00778	0.19192	0.01337	0.02962	0.09776
Thiamine metabolism	0.18348	0.00468	0.17178	0.00105	0.17533	0.00341	0.02639	0.09258
Cyanoamino acid metabolism	0.16903	0.00344	0.17355	0.00334	0.17431	0.00321	0.07748	0.1597
Drug metabolism - cytochrome P450	0.15067	0.00548	0.15539	0.00436	0.17018	0.0087	0.01832	0.08939
Chlorocyclohexane and chlorobenzene degradation	0.1477	0.00555	0.14665	0.00454	0.14673	0.00408	0.981	0.981
Exopolysaccharide biosynthesis	0.15457	0.00284	0.14121	0.00105	0.14399	0.00771	0.01832	0.08939
RNA polymerase	0.13231	0.0112	0.14941	0.00535	0.15415	0.00428	0.0154	0.08939
Metabolism of xenobiotics by cytochrome P450	0.13637	0.00474	0.14094	0.00349	0.15545	0.00774	0.01832	0.08939
Legionellosis	0.13103	0.00469	0.14978	0.0035	0.14653	0.00118	0.01832	0.08939
Taurine and hypotaurine metabolism	0.13502	0.00172	0.14442	0.00413	0.14164	0.00224	0.01832	0.08939
Monobactam biosynthesis	0.13583	0.00356	0.13612	0.00246	0.1405	0.00307	0.08696	0.1703
Sphingolipid metabolism	0.13334	0.00576	0.14427	0.00338	0.13092	0.00937	0.05481	0.1282
Necroptosis	0.13334	0.00322	0.13947	0.00279	0.13364	0.00348	0.05919	0.1312
Ferroptosis	0.13629	0.00532	0.137	0.00146	0.12462	0.0061	0.0366	0.106
Adipocytokine signaling pathway	0.12983	0.00434	0.13338	0.00294	0.12355	0.00801	0.1462	0.2353
Pathways in cancer	0.11916	0.00553	0.12518	0.00745	0.1399	0.00852	0.0154	0.08939
Biosynthesis of enediyne antibiotics	0.13456	0.01279	0.13547	0.00957	0.10843	0.00646	0.02444	0.08939
Teichoic acid biosynthesis	0.12284	0.00186	0.12365	0.00438	0.13188	0.00434	0.03877	0.106
Platinum drug resistance	0.11819	0.0044	0.12562	0.00367	0.13297	0.0038	0.02307	0.08939
Nitrogen cycle	0.13116	0.0038	0.11887	0.00079	0.12552	0.00499	0.01247	0.08939
Vitamin B6 metabolism	0.12949	0.00434	0.12104	0.00239	0.125	0.00323	0.04884	0.1188
Parkinson disease	0.11945	0.00562	0.12346	0.00444	0.13036	0.00601	0.07748	0.1597
Central carbon metabolism in cancer	0.11838	0.00285	0.12734	0.00263	0.12618	0.00197	0.02444	0.08939
Fluid shear stress and atherosclerosis	0.11826	0.00564	0.11584	0.00333	0.13763	0.0047	0.02095	0.08939
Vancomycin resistance	0.11723	0.00067	0.12051	0.00353	0.13168	0.0028	0.0154	0.08939
Plant-pathogen interaction	0.11562	0.00211	0.11788	0.00496	0.12024	0.00048	0.116	0.2067
HIF-1 signaling pathway	0.11471	0.00213	0.11877	0.00211	0.11881	0.00433	0.08368	0.1674
Polyketide sugar unit biosynthesis	0.1194	0.00562	0.10577	0.00268	0.11792	0.00378	0.02444	0.08939
Glucagon signaling pathway	0.10654	0.00314	0.11861	0.00331	0.11678	0.00414	0.02095	0.08939
Biosynthesis of various plant secondary metabolites	0.10902	0.00281	0.10965	0.00431	0.11813	0.0031	0.02491	0.08939
Insulin resistance	0.10785	0.00215	0.11271	0.00215	0.11513	0.00204	0.01247	0.08939
Pathways of neurodegeneration - multiple diseases	0.09947	0.00517	0.11289	0.006	0.11732	0.01249	0.02444	0.08939
Huntington disease	0.10225	0.007	0.10781	0.00867	0.11478	0.00823	0.1054	0.1974
Amyotrophic lateral sclerosis	0.09761	0.00524	0.11113	0.00499	0.1125	0.01027	0.02444	0.08939
Alzheimer disease	0.09795	0.0057	0.10567	0.00484	0.11547	0.008	0.02307	0.08939
Retinol metabolism	0.10497	0.00334	0.10837	0.00656	0.10149	0.00064	0.2921	0.3844
Lipid and atherosclerosis	0.09396	0.0028	0.10085	0.00372	0.10218	0.00764	0.05481	0.1282
Other glycan degradation	0.10008	0.00376	0.09778	0.0062	0.09846	0.00601	0.7939	0.8219
Degradation of flavonoids	0.09343	0.00382	0.09562	0.00534	0.10312	0.00454	0.04979	0.1188
Caprolactam degradation	0.09211	0.00105	0.09832	0.00144	0.101	0.00461	0.01832	0.08939
Salmonella infection	0.09406	0.00227	0.09251	0.00288	0.09892	0.01183	0.4909	0.56
Ether lipid metabolism	0.08691	0.00508	0.0905	0.00326	0.09356	0.00471	0.1462	0.2353
Protein processing in endoplasmic reticulum	0.09294	0.00233	0.09439	0.00565	0.0831	0.00246	0.02307	0.08939
Toluene degradation	0.09184	0.0042	0.09035	0.0053	0.08806	0.0021	0.2457	0.3376
Isoquinoline alkaloid biosynthesis	0.09265	0.00287	0.09002	0.00458	0.0852	0.00345	0.04979	0.1188
Lysosome	0.08308	0.00289	0.08558	0.0056	0.08473	0.0037	0.6677	0.71
Lipoarabinomannan (LAM) biosynthesis	0.08626	0.00604	0.07979	0.00433	0.08692	0.00418	0.1738	0.2635
Naphthalene degradation	0.08246	0.00204	0.08725	0.00523	0.08249	0.00135	0.2977	0.3844
Thyroid hormone signaling pathway	0.08087	0.00721	0.08256	0.00456	0.08511	0.00321	0.4374	0.5127
Tropane piperidine and pyridine alkaloid biosynthesis	0.08833	0.00098	0.08249	0.00387	0.07703	0.00146	0.00971	0.08939
Novobiocin biosynthesis	0.08642	0.00043	0.08255	0.00301	0.0765	0.00159	0.01247	0.08939
Cobalamin transport and metabolism	0.07806	0.00416	0.08383	0.00077	0.08318	0.00174	0.06904	0.1475
Chemical carcinogenesis - receptor activation	0.07324	0.00375	0.0743	0.00393	0.0931	0.00676	0.02307	0.08939
Pinene camphor and geraniol degradation	0.07982	0.00133	0.07741	0.00093	0.07772	0.00237	0.1672	0.2594
Biosynthesis of ansamycins	0.07967	0.00236	0.07606	0.00168	0.07917	0.00376	0.1253	0.2111
Prion disease	0.06987	0.00576	0.08011	0.00477	0.08379	0.00807	0.02095	0.08939
Non-homologous end-joining	0.06736	0.00052	0.08172	0.00078	0.08084	0.00326	0.02444	0.08939
Fluorobenzoate degradation	0.07794	0.00269	0.07521	0.0041	0.07491	0.00204	0.3342	0.4188
N-Glycan biosynthesis	0.07716	0.00112	0.07029	0.00161	0.07383	0.00205	0.00971	0.08939
Glutamatergic synapse	0.0697	0.00162	0.07492	0.00156	0.07643	0.00471	0.02444	0.08939
Glycosaminoglycan degradation	0.07577	0.00347	0.07328	0.00347	0.0719	0.00269	0.1988	0.2966
Steroid degradation	0.07277	0.00539	0.07222	0.00592	0.07378	0.00569	0.926	0.9339
Fat digestion and absorption	0.06704	0.0016	0.07322	0.00387	0.07394	0.00234	0.05919	0.1312
Limonene degradation	0.06687	0.00409	0.0728	0.00281	0.07348	0.00361	0.1229	0.2109
GABAergic synapse	0.06597	0.00125	0.07248	0.00151	0.07252	0.00178	0.02491	0.08939
Chemical carcinogenesis - DNA adducts	0.06261	0.00416	0.06476	0.00317	0.08346	0.00661	0.02307	0.08939
Plant hormone signal transduction	0.06941	0.00082	0.07135	0.00189	0.06954	0.00221	0.2319	0.3283
Hepatocellular carcinoma	0.06283	0.00417	0.06366	0.00318	0.08289	0.00645	0.02444	0.08939
Biosynthesis of unsaturated fatty acids	0.06608	0.00204	0.06423	0.00202	0.07424	0.00379	0.02095	0.08939
Carotenoid biosynthesis	0.07048	0.00203	0.0645	0.00385	0.06366	0.00161	0.03877	0.106
Insulin signaling pathway	0.06175	0.00205	0.06777	0.00175	0.06811	0.01003	0.0976	0.1865
Xylene degradation	0.06138	0.00245	0.06018	0.00064	0.06464	0.0031	0.1672	0.2594
Non-alcoholic fatty liver disease	0.05809	0.0029	0.06258	0.00304	0.05939	0.00191	0.1672	0.2594
Acarbose and validamycin biosynthesis	0.05885	0.00308	0.05644	0.00305	0.06358	0.0025	0.04979	0.1188
MAPK signaling pathway - plant	0.05917	0.00195	0.06158	0.00203	0.05608	0.00035	0.01832	0.08939
Alcoholism	0.06194	0.00211	0.05764	0.00312	0.0559	0.00292	0.02639	0.09258
Antifolate resistance	0.05599	0.00303	0.05682	0.00282	0.05958	0.00148	0.1738	0.2635
Polycyclic aromatic hydrocarbon degradation	0.05699	0.0027	0.05669	0.00547	0.05819	0.00393	0.9439	0.95
Mycolic acid biosynthesis	0.05436	0.00126	0.05463	0.00301	0.06207	0.0029	0.02491	0.08939
Arabinogalactan biosynthesis - Mycobacterium	0.05394	0.00232	0.05177	0.00218	0.06241	0.0046	0.01832	0.08939
Glucosinolate biosynthesis	0.05623	0.00094	0.05637	0.00128	0.05546	0.00238	0.8741	0.8873
Biosynthesis of vancomycin group antibiotics	0.05386	0.00218	0.04906	0.00169	0.05209	0.00118	0.01832	0.08939
Type I diabetes mellitus	0.04417	0.00219	0.05274	0.00128	0.05528	0.00331	0.01832	0.08939
Ribosome biogenesis in eukaryotes	0.04917	0.00239	0.04239	0.00225	0.05961	0.03471	0.09212	0.1782
Glycosphingolipid biosynthesis - globo and isoglobo series	0.05052	0.00411	0.05175	0.00354	0.04889	0.00263	0.4374	0.5127
Spinocerebellar ataxia	0.0511	0.00128	0.05259	0.00463	0.04736	0.00507	0.2106	0.3094
Pertussis	0.05517	0.00439	0.0498	0.00528	0.04523	0.00552	0.07748	0.1597
Mineral absorption	0.04811	0.00213	0.05368	0.00241	0.047	0.00168	0.02307	0.08939
NOD-like receptor signaling pathway	0.0499	0.00139	0.04542	0.00287	0.05183	0.00138	0.02962	0.09776
Phosphatidylinositol signaling system	0.04934	0.00189	0.04506	0.00147	0.05129	0.01115	0.07748	0.1597
Pathogenic Escherichia coli infection	0.04739	0.00173	0.0494	0.00232	0.04859	0.00691	0.3679	0.4526
Mitophagy - animal	0.04938	0.00183	0.05551	0.0025	0.04012	0.00318	0.00728	0.08939
Viral carcinogenesis	0.04732	0.00158	0.05165	0.00345	0.04576	0.00162	0.04884	0.1188
Phenazine biosynthesis	0.04842	0.00108	0.04917	0.00041	0.04698	0.0021	0.1183	0.2067
Neomycin kanamycin and gentamicin biosynthesis	0.05075	0.003	0.046	0.00222	0.04772	0.00253	0.06271	0.1384
Penicillin and cephalosporin biosynthesis	0.04704	0.00182	0.04881	0.00195	0.04769	0.00415	0.7351	0.7747
AMPK signaling pathway	0.04369	0.00054	0.04595	0.0011	0.05192	0.00896	0.01832	0.08939
Dopaminergic synapse	0.04709	0.00226	0.04518	0.00294	0.04663	0.00469	0.5509	0.6064
Biosynthesis of type II polyketide products	0.04748	0.00489	0.04775	0.00156	0.0421	0.00177	0.03078	0.09776
Amphetamine addiction	0.04646	0.00216	0.04405	0.00292	0.04596	0.00478	0.4724	0.5428
Serotonergic synapse	0.04639	0.00209	0.0435	0.00262	0.04577	0.00531	0.3679	0.4526
Cocaine addiction	0.04576	0.00203	0.04297	0.00279	0.04183	0.00264	0.1054	0.1974
Phosphotransferase system (PTS)	0.04325	0.00277	0.04404	0.01101	0.03987	0.00153	0.3897	0.4649
Proximal tubule bicarbonate reclamation	0.03953	0.00193	0.04276	0.00215	0.03919	0.00255	0.116	0.2067
Retrograde endocannabinoid signaling	0.03954	0.003	0.03887	0.00502	0.04139	0.00306	0.4724	0.5428
Protein digestion and absorption	0.04106	0.00192	0.03796	0.00171	0.04071	0.00224	0.08368	0.1674
FoxO signaling pathway	0.03971	0.00234	0.03705	0.00249	0.03879	0.00218	0.138	0.2267
Insect hormone biosynthesis	0.03566	0.00155	0.03579	0.00313	0.04044	0.00236	0.03731	0.106
Biosynthesis of various antibiotics	0.03699	0.00083	0.03485	0.00191	0.03873	0.00105	0.02178	0.08939
Axon regeneration	0.03776	0.00089	0.03283	0.00114	0.03442	0.00575	0.116	0.2067
Phenylpropanoid biosynthesis	0.03456	0.00085	0.03492	0.00165	0.03379	0.00181	0.6677	0.71
Type I polyketide structures	0.03476	0.00187	0.03612	0.00629	0.03198	0.0018	0.2319	0.3283
Betalain biosynthesis	0.03661	0.00124	0.03309	0.00176	0.03246	0.00157	0.03455	0.1048
Cytoskeleton in muscle cells	0.03116	0.00075	0.03402	0.00204	0.0367	0.00294	0.04352	0.1162
Nitrotoluene degradation	0.03377	0.00088	0.03582	0.00101	0.03121	0.00137	0.01321	0.08939
Virion - Hepatitis viruses	0.036	0.00175	0.0317	0.00171	0.0327	0.00225	0.04352	0.1162
Sesquiterpenoid and triterpenoid biosynthesis	0.03352	0.0003	0.03323	0.00077	0.03315	0.00157	0.5509	0.6064
Shigellosis	0.03158	0.00171	0.0343	0.00215	0.03285	0.00216	0.2757	0.3723
Cardiac muscle contraction	0.02673	0.0015	0.03208	0.00176	0.03408	0.00232	0.0154	0.08939
Efferocytosis	0.03042	0.0017	0.02787	0.00225	0.03213	0.007	0.2757	0.3723
Primary bile acid biosynthesis	0.02808	0.00164	0.02884	0.00129	0.03243	0.00124	0.02307	0.08939
Apoptosis	0.02935	0.00098	0.03097	0.00255	0.02893	0.00876	0.3342	0.4188
Other types of O-glycan biosynthesis	0.02652	0.00094	0.02686	0.00087	0.03527	0.00123	0.02307	0.08939
PI3K-Akt signaling pathway	0.02953	0.00063	0.02689	0.00158	0.0311	0.00327	0.03731	0.106
Epstein-Barr virus infection	0.02668	0.00105	0.02881	0.00243	0.02889	0.01129	0.2457	0.3376
Influenza A	0.0299	0.00118	0.03059	0.0023	0.02363	0.00163	0.02307	0.08939
Apoptosis - fly	0.02685	0.00092	0.03137	0.00208	0.02546	0.00253	0.02307	0.08939
alpha-Linolenic acid metabolism	0.02764	0.00126	0.02742	0.00107	0.02822	0.0016	0.7788	0.8116
Nonribosomal peptide structures	0.02635	0.00227	0.03385	0.00981	0.02298	0.0027	0.04884	0.1188
Indole alkaloid biosynthesis	0.02975	0.00103	0.02683	0.00172	0.02512	0.00149	0.01729	0.08939
Coronavirus disease - COVID-19	0.0341	0.00263	0.02582	0.00513	0.02121	0.00715	0.03455	0.1048
Carbapenem biosynthesis	0.02493	0.00094	0.02742	0.00171	0.02789	0.00075	0.03078	0.09776
Ethylbenzene degradation	0.02732	0.00115	0.02674	0.00078	0.02597	0.0017	0.3679	0.4526
Renin-angiotensin system	0.02677	0.00182	0.02704	0.002	0.02591	0.00206	0.8411	0.8594
Herpes simplex virus 1 infection	0.02551	0.00132	0.028	0.00275	0.02499	0.01021	0.2921	0.3844
Human papillomavirus infection	0.02484	0.00111	0.02514	0.00086	0.02721	0.00148	0.08696	0.1703
Amoebiasis	0.02507	0.00136	0.02375	0.00183	0.02738	0.00449	0.3679	0.4526
Human immunodeficiency virus 1 infection	0.02472	0.00111	0.02689	0.0025	0.02446	0.00759	0.2457	0.3376
Longevity regulating pathway	0.02569	0.00171	0.02381	0.00205	0.02426	0.00114	0.1988	0.2966
p53 signaling pathway	0.02463	0.00157	0.02723	0.00267	0.02173	0.00207	0.02307	0.08939
Measles	0.02402	0.00132	0.02643	0.00319	0.02191	0.00512	0.2106	0.3094
Proteoglycans in cancer	0.02484	0.00124	0.02148	0.00184	0.02561	0.00377	0.03455	0.1048
Hepatitis C	0.02402	0.00111	0.02625	0.00319	0.02137	0.0052	0.2457	0.3376
Hepatitis B	0.02306	0.00095	0.02623	0.00314	0.02136	0.00424	0.1183	0.2067
Small cell lung cancer	0.0238	0.00069	0.02571	0.00262	0.02055	0.00293	0.1183	0.2067
Basal transcription factors	0.02306	0.00105	0.02714	0.00484	0.01963	0.00148	0.01832	0.08939
Human cytomegalovirus infection	0.02247	0.00051	0.02495	0.00251	0.02239	0.00837	0.2457	0.3376
Kaposi sarcoma-associated herpesvirus infection	0.02259	0.00076	0.02529	0.00261	0.02081	0.00496	0.138	0.2267
Biosynthesis of siderophore group nonribosomal peptides	0.02358	0.00025	0.02348	0.00427	0.02149	0.00097	0.1548	0.2442
Colorectal cancer	0.02328	0.00053	0.02539	0.00279	0.01964	0.00181	0.02307	0.08939
Phosphonate and phosphinate metabolism	0.02252	0.00104	0.02111	0.00047	0.02444	0.00113	0.01321	0.08939
Atrazine degradation	0.02393	0.00057	0.02505	0.00174	0.01905	0.00183	0.01832	0.08939
MicroRNAs in cancer	0.02401	0.00195	0.0189	0.00068	0.02438	0.00295	0.02491	0.08939
Various types of N-glycan biosynthesis	0.02325	0.00235	0.02243	0.00075	0.02146	0.0013	0.4374	0.5127
Toxoplasmosis	0.02237	0.00105	0.02489	0.00268	0.01973	0.00279	0.07748	0.1597
Viral myocarditis	0.02186	0.00079	0.02488	0.00274	0.01935	0.00266	0.05919	0.1312
Apoptosis - multiple species	0.02181	0.001	0.02465	0.00297	0.01879	0.00176	0.0154	0.08939
MAPK signaling pathway - fly	0.02286	0.00095	0.02054	0.00181	0.02147	0.0018	0.2189	0.3156
O-Antigen repeat unit biosynthesis	0.0208	0.00065	0.02018	0.00102	0.02137	0.00138	0.2977	0.3844
Primary immunodeficiency	0.02064	0.00148	0.01969	0.00167	0.02201	0.0018	0.1462	0.2353
Polycomb repressive complex	0.01795	0.0018	0.0191	0.00024	0.02505	0.00178	0.01247	0.08939
Zeatin biosynthesis	0.02025	0.00099	0.01955	0.00056	0.02123	0.00057	0.04352	0.1162
Thyroid hormone synthesis	0.01804	0.00094	0.02006	0.00181	0.02251	0.00333	0.02962	0.09776
Cushing syndrome	0.01847	0.00091	0.02073	0.00106	0.01964	0.00096	0.04884	0.1188
Type II diabetes mellitus	0.01755	0.00099	0.02022	0.00115	0.02017	0.00083	0.02491	0.08939
Staurosporine biosynthesis	0.01609	0.00154	0.01658	0.00115	0.02316	0.00285	0.02307	0.08939
Dioxin degradation	0.01783	0.0006	0.01834	0.00029	0.0195	0.00105	0.1183	0.2067
Prolactin signaling pathway	0.02059	0.00236	0.01895	0.00174	0.01535	0.00141	0.02307	0.08939
Renal cell carcinoma	0.01671	0.00122	0.01943	0.00148	0.01835	0.0005	0.05919	0.1312
Proteasome	0.01668	0.00068	0.01727	0.00207	0.01865	0.00028	0.07748	0.1597
Glycosphingolipid biosynthesis - ganglio series	0.01727	0.00259	0.0175	0.00154	0.01608	0.00078	0.5004	0.564
Steroid hormone biosynthesis	0.01537	0.00067	0.01587	0.00117	0.01787	0.00118	0.03731	0.106
Neutrophil extracellular trap formation	0.01685	0.00116	0.01492	0.00082	0.01665	0.00376	0.138	0.2267
cAMP signaling pathway	0.01375	0.0016	0.01643	0.00093	0.01794	0.00137	0.02178	0.08939
Sphingolipid signaling pathway	0.01312	0.0013	0.01409	0.00074	0.01761	0.00337	0.01832	0.08939
Furfural degradation	0.01505	0.00105	0.01579	0.0025	0.0137	0.00124	0.3973	0.4727
Viral life cycle - HIV-1	0.01669	0.00181	0.01262	0.00053	0.01407	0.00166	0.0366	0.106
Tetracycline biosynthesis	0.01267	0.00062	0.01433	0.00107	0.0142	0.00077	0.03731	0.106
Endocytosis	0.01309	0.00156	0.0128	0.00055	0.01461	0.00139	0.08696	0.1703
Choline metabolism in cancer	0.00977	0.00113	0.01131	0.00094	0.0168	0.00978	0.02307	0.08939
Phospholipase D signaling pathway	0.00958	0.0011	0.01108	0.00077	0.01465	0.00638	0.05919	0.1312
mRNA surveillance pathway	0.01318	0.00094	0.01069	0.00066	0.01116	0.00238	0.1253	0.2111
Salivary secretion	0.00901	0.0012	0.01193	0.00026	0.01391	0.00367	0.02095	0.08939
Pancreatic secretion	0.00902	0.00096	0.01168	0.00041	0.01309	0.00314	0.02307	0.08939
Steroid biosynthesis	0.0119	0.00112	0.01103	0.00089	0.01079	0.00209	0.3897	0.4649
Bile secretion	0.01026	0.00157	0.0118	0.00119	0.01151	0.00126	0.2757	0.3723
African trypanosomiasis	0.00923	0.00062	0.01137	0.00109	0.01281	0.00281	0.02095	0.08939
Secondary bile acid biosynthesis	0.00961	0.00045	0.0102	0.0003	0.01233	0.00102	0.0154	0.08939
Epithelial cell signaling in Helicobacter pylori infection	0.0099	0.0003	0.01108	0.00113	0.00925	0.00042	0.04352	0.1162
Pancreatic cancer	0.01034	0.00132	0.00958	0.00061	0.0097	0.00083	0.6677	0.71
Human T-cell leukemia virus 1 infection	0.00985	0.00089	0.00876	0.00183	0.01049	0.00371	0.4724	0.5428
Parathyroid hormone synthesis secretion and action	0.00879	0.00093	0.00954	0.00039	0.01075	0.0029	0.2977	0.3844
Chagas disease	0.00846	0.00048	0.00992	0.00107	0.00982	0.00039	0.04979	0.1188
Spliceosome	0.0097	0.00093	0.0088	0.00086	0.00967	0.00456	0.3342	0.4188
Ras signaling pathway	0.00815	0.0018	0.00872	0.00065	0.01105	0.00469	0.2757	0.3723
Carbohydrate digestion and absorption	0.00754	0.00089	0.01008	0.00036	0.01028	0.0009	0.02444	0.08939
Glycosaminoglycan biosynthesis - heparan sulfate / heparin	0.01074	0.0007	0.00856	0.00057	0.0083	0.00097	0.02444	0.08939
Progesterone-mediated oocyte maturation	0.00909	0.00024	0.00887	0.00127	0.00949	0.00102	0.4724	0.5428
Biosynthesis of various other secondary metabolites	0.00974	0.00065	0.00914	0.00063	0.00851	0.00047	0.04884	0.1188
Antigen processing and presentation	0.0087	0.0002	0.00909	0.00097	0.00958	0.0008	0.2757	0.3723
Mannose type O-glycan biosynthesis	0.00895	0.00117	0.00843	0.00054	0.00918	0.00053	0.2189	0.3156
Motor proteins	0.00461	0.00337	0.00336	0.00159	0.01858	0.03145	0.7788	0.8116
Th17 cell differentiation	0.00794	0.00031	0.00817	0.00098	0.01024	0.00347	0.1738	0.2635
Bacterial invasion of epithelial cells	0.01145	0.00158	0.00758	0.00208	0.00698	0.001	0.03731	0.106
Fc gamma R-mediated phagocytosis	0.00737	0.00109	0.00825	0.00053	0.00977	0.00249	0.1183	0.2067
IL-17 signaling pathway	0.0082	0.00026	0.00799	0.00133	0.00842	0.00033	0.3897	0.4649
Estrogen signaling pathway	0.00781	0.00024	0.00792	0.00123	0.00869	0.0005	0.1738	0.2635
Prostate cancer	0.0079	0.00032	0.00786	0.00129	0.00862	0.00048	0.2977	0.3844
Staphylococcus aureus infection	0.0063	0.00068	0.00903	0.00077	0.00865	0.00105	0.01832	0.08939
GnRH signaling pathway	0.00727	0.00102	0.00824	0.00057	0.00843	0.00038	0.1988	0.2966
cGMP-PKG signaling pathway	0.00605	0.00117	0.00815	0.00106	0.00916	0.00417	0.1054	0.1974
Fatty acid elongation	0.0089	0.00053	0.00764	0.00044	0.00639	0.00069	0.00971	0.08939
Fanconi anemia pathway	0.00957	0.00053	0.00713	0.00133	0.00536	0.00088	0.01247	0.08939
Neuroactive ligand-receptor interaction	0.0065	0.00059	0.00638	0.00109	0.00915	0.00406	0.2364	0.3336
Caffeine metabolism	0.00736	0.00135	0.0071	0.00109	0.00581	0.0007	0.1672	0.2594
Regulation of lipolysis in adipocytes	0.00634	0.00085	0.00699	0.00143	0.00596	0.00108	0.3897	0.4649
Ovarian steroidogenesis	0.00638	0.00039	0.00563	0.00068	0.00685	0.00085	0.1054	0.1974
Arachidonic acid metabolism	0.00492	0.00053	0.0065	0.00062	0.00654	0.00069	0.02444	0.08939
Apelin signaling pathway	0.00614	0.0009	0.00626	0.00041	0.0053	0.00077	0.2977	0.3844
Hippo signaling pathway	0.00617	0.00044	0.00558	0.00107	0.00591	0.00023	0.2921	0.3844
Cholesterol metabolism	0.00442	0.00125	0.00551	0.00076	0.00695	0.00341	0.2319	0.3283
Adrenergic signaling in cardiomyocytes	0.00453	0.00087	0.00636	0.00058	0.00557	0.001	0.04884	0.1188
Gastric acid secretion	0.00407	0.00092	0.00553	0.00067	0.00668	0.00342	0.1229	0.2109
Bisphenol degradation	0.00458	0.00013	0.00597	0.00084	0.00553	0.00031	0.01832	0.08939
TGF-beta signaling pathway	0.00528	0.00032	0.00441	0.0008	0.00631	0.00313	0.3342	0.4188
Insulin secretion	0.00386	0.00089	0.00559	0.00056	0.00639	0.00332	0.08368	0.1674
MAPK signaling pathway - yeast	0.00577	0.00073	0.00502	0.00053	0.00491	0.00035	0.08368	0.1674
Aldosterone synthesis and secretion	0.00381	0.00095	0.00532	0.00061	0.00644	0.00338	0.1253	0.2111
Aldosterone-regulated sodium reabsorption	0.00372	0.00094	0.00515	0.00061	0.00643	0.0033	0.08696	0.1703
Cytokine-cytokine receptor interaction	0.00501	0.00036	0.00435	0.00077	0.00581	0.0022	0.2977	0.3844
Autophagy - animal	0.0044	0.00051	0.00379	0.00032	0.00696	0.00699	0.3897	0.4649
Endocrine and other factor-regulated calcium reabsorption	0.00376	0.00095	0.00521	0.0007	0.00614	0.00294	0.1253	0.2111
Calcium signaling pathway	0.00196	0.00097	0.00359	0.00103	0.00917	0.01347	0.1548	0.2442
Phototransduction - fly	0.00112	0.00083	0.00118	0.00111	0.01192	0.02252	0.981	0.981
Bladder cancer	0.00379	0.00026	0.00553	0.00033	0.00478	0.00042	0.00971	0.08939
Platelet activation	0.00385	0.00057	0.0045	0.00043	0.00573	0.00033	0.0154	0.08939
Autophagy - yeast	0.00359	0.00026	0.0034	0.00055	0.00706	0.00728	0.5836	0.6335
Vitamin digestion and absorption	0.0042	0.00039	0.00476	0.00119	0.0049	0.00054	0.3342	0.4188
Gap junction	0.00205	0.00036	0.00258	0.00012	0.00919	0.01354	0.116	0.2067
Phagosome	0.00315	0.0008	0.00344	0.00053	0.00717	0.00753	0.5509	0.6064
Cytosolic DNA-sensing pathway	0.0056	0.00053	0.00396	0.00037	0.00417	0.00078	0.03455	0.1048
Focal adhesion	0.0032	0.00038	0.00336	0.00098	0.00661	0.00473	0.08696	0.1703
Cell cycle	0.00463	0.00104	0.00429	0.00061	0.00407	0.00101	0.5836	0.6335
Renin secretion	0.0037	0.00034	0.00447	0.0006	0.00471	0.00396	0.2319	0.3283
Oxytocin signaling pathway	0.00255	0.00107	0.00402	0.00123	0.00626	0.00755	0.2921	0.3844
Regulation of actin cytoskeleton	0.00421	0.00166	0.00328	0.0012	0.00467	0.00122	0.5836	0.6335
Monoterpenoid biosynthesis	0.00375	0.00045	0.00369	0.00032	0.00454	0.00047	0.116	0.2067
Tight junction	0.00243	0.0005	0.00299	0.00026	0.00636	0.00795	0.4374	0.5127
Clavulanic acid biosynthesis	0.00375	0.00045	0.00389	0.0003	0.00413	0.0005	0.4724	0.5428
Systemic lupus erythematosus	0.00455	0.00125	0.00366	0.00037	0.00356	0.00082	0.5509	0.6064
Ubiquitin mediated proteolysis	0.0049	0.00203	0.00331	0.00062	0.00341	0.0007	0.3897	0.4649
Glycosylphosphatidylinositol (GPI)-anchor biosynthesis	0.00481	0.00096	0.00294	0.00024	0.00372	0.00035	0.01247	0.08939
Glycosaminoglycan biosynthesis - chondroitin sulfate / dermatan sulfate	0.00365	0.00026	0.0039	0.00028	0.00384	0.00052	0.5509	0.6064
Hypertrophic cardiomyopathy	0.00322	0.00026	0.00436	0.00049	0.00365	0.0022	0.116	0.2067
Nucleocytoplasmic transport	0.00342	0.00066	0.00376	0.00029	0.00393	0.00364	0.4374	0.5127
Flavone and flavonol biosynthesis	0.00357	0.00049	0.00338	0.00044	0.00389	0.00057	0.5004	0.564
MAPK signaling pathway	0.00214	0.00133	0.00189	0.0005	0.00674	0.01086	0.5004	0.564
Olfactory transduction	0.00313	0.00095	0.00376	0.00051	0.0037	0.00094	0.3094	0.3952
Oocyte meiosis	0.00314	0.0012	0.00271	0.00091	0.00473	0.0055	0.8411	0.8594
Transcriptional misregulation in cancer	0.0041	0.00125	0.00229	0.00041	0.00408	0.00205	0.02491	0.08939
Cutin suberine and wax biosynthesis	0.00289	0.00032	0.00369	0.00037	0.00355	0.00037	0.03731	0.106
Cellular senescence	0.00256	0.00082	0.00284	0.00097	0.0043	0.00343	0.8411	0.8594
Yersinia infection	0.00362	0.00027	0.003	0.00088	0.00307	0.00049	0.2319	0.3283
Notch signaling pathway	0.00126	0.00035	0.00157	0.00084	0.00645	0.00988	0.3897	0.4649
Circadian entrainment	0.00201	0.00037	0.00298	0.00049	0.00422	0.00392	0.06904	0.1475
Biosynthesis of various alkaloids	0.00324	0.00028	0.00257	0.00041	0.00339	0.00067	0.03877	0.106
Osteoclast differentiation	0.00315	0.00047	0.00211	0.00043	0.0038	0.00382	0.1548	0.2442
Wnt signaling pathway	0.00189	0.00079	0.00109	0.00058	0.00572	0.00954	0.2457	0.3376
mTOR signaling pathway	0.00283	0.00032	0.00182	0.00035	0.00401	0.00476	0.1229	0.2109
Linoleic acid metabolism	0.00226	0.00045	0.00334	0.00112	0.00266	0.00078	0.138	0.2267
Melanogenesis	0.0014	4e-05	0.00289	0.00013	0.0036	0.0035	0.01832	0.08939
Rheumatoid arthritis	0.00314	0.00038	0.00204	6e-05	0.00245	0.00043	0.01832	0.08939
ECM-receptor interaction	0.00177	0.0002	0.00184	0.00056	0.00357	0.00122	0.03455	0.1048
Rap1 signaling pathway	0.00124	0.00052	0.00117	0.00047	0.0047	0.00712	0.8741	0.8873
Long-term depression	0.00139	0.00026	0.00197	5e-05	0.0037	0.00393	0.08368	0.1674
Biosynthesis of 12- 14- and 16-membered macrolides	0.00204	0.00042	0.00228	0.00038	0.00263	0.00051	0.1988	0.2966
EGFR tyrosine kinase inhibitor resistance	0.00221	0.00087	0.00139	0.00016	0.00321	0.00529	0.116	0.2067
Relaxin signaling pathway	0.00188	0.00019	0.00154	0.00015	0.0033	0.00051	0.01247	0.08939
Dilated cardiomyopathy	0.00146	0.00038	0.00245	0.00042	0.00275	0.00237	0.04884	0.1188
Leishmaniasis	0.00195	0.0006	0.0023	0.00039	0.00228	0.00155	0.5509	0.6064
Inflammatory mediator regulation of TRP channels	0.00068	0.00021	0.00099	0.00019	0.0048	0.00796	0.2189	0.3156
AGE-RAGE signaling pathway in diabetic complications	0.00179	0.00025	0.00142	0.00018	0.00307	0.00039	0.01247	0.08939
Leukocyte transendothelial migration	0.00151	0.00029	0.00128	0.00054	0.00347	0.00451	0.7788	0.8116
Dorso-ventral axis formation	0.00239	0.00053	0.0023	0.00038	0.00158	0.00027	0.05919	0.1312
Adherens junction	0.00189	0.00036	0.00205	0.00053	0.00229	0.00063	0.6677	0.71
ATP-dependent chromatin remodeling	0.00158	0.0001	0.00149	0.00054	0.00306	0.00217	0.04979	0.1188
Cell cycle - yeast	0.00228	0.00041	0.00168	0.00021	0.00211	0.00123	0.3897	0.4649
TNF signaling pathway	0.00213	0.00054	0.00156	0.00015	0.00236	0.00188	0.2757	0.3723
Long-term potentiation	0.00076	0.00047	0.00107	0.0007	0.00414	0.00674	0.595	0.6428
Non-small cell lung cancer	0.00177	0.00038	0.00106	0.0003	0.00294	0.00316	0.116	0.2067
Vascular smooth muscle contraction	0.0012	0.00036	0.0014	0.00016	0.00308	0.00368	0.3897	0.4649
VEGF signaling pathway	0.00083	0.00048	0.00069	0.00065	0.00387	0.00689	0.8411	0.8594
Breast cancer	0.00217	0.00053	0.00137	0.00053	0.00165	0.00055	0.09212	0.1782
Glioma	0.00148	0.00039	0.00082	0.00015	0.00285	0.00357	0.06904	0.1475
Hematopoietic cell lineage	0.00111	0.00048	0.00109	0.0002	0.00294	0.00411	0.981	0.981
Gastric cancer	0.00212	0.00039	0.00121	0.00026	0.00164	0.00025	0.02962	0.09776
Vibrio cholerae infection	0.00108	0.00012	0.00199	0.00034	0.00173	0.00025	0.0154	0.08939
Natural killer cell mediated cytotoxicity	0.00026	0.00033	0.00036	0.00055	0.00357	0.00679	0.3094	0.3952
Th1 and Th2 cell differentiation	0.0009	0.00033	0.0009	0.00046	0.00239	0.00375	0.6677	0.71
Toll and Imd signaling pathway	0.00131	0.00043	0.00079	0.00028	0.00207	0.00203	0.116	0.2067
Morphine addiction	0.00106	0.00017	0.00066	0.00032	0.00242	0.00371	0.1548	0.2442
Synaptic vesicle cycle	0.00129	0.00022	0.00169	0.00026	0.00098	0.00027	0.01729	0.08939
Chronic myeloid leukemia	0.00169	0.00034	0.00091	0.00017	0.00133	0.00025	0.02962	0.09776
Melanoma	0.0015	0.0004	0.00097	0.00026	0.00137	0.00058	0.2457	0.3376
Basal cell carcinoma	0.00149	0.00039	0.00113	0.00049	0.00122	0.00018	0.2921	0.3844
Growth hormone synthesis secretion and action	0.00049	0.00016	0.00068	0.00032	0.0026	0.00412	0.6677	0.71
Axon guidance	0.00068	0.00081	0.00046	0.00062	0.00244	0.00414	0.2457	0.3376
Endometrial cancer	0.00149	0.0004	0.00081	0.00014	0.00122	0.00028	0.06904	0.1475
Aflatoxin biosynthesis	0.00087	8e-05	0.00111	8e-05	0.00149	0.0003	0.00971	0.08939
Cell adhesion molecules	0.00088	0.00045	0.00082	0.00031	0.00173	0.00182	0.8411	0.8594
Thyroid cancer	0.00148	0.00039	0.00081	0.00014	0.00106	0.0002	0.02962	0.09776
Complement and coagulation cascades	0.00091	0.00053	0.00069	0.00018	0.00173	0.00148	0.3679	0.4526
Diterpenoid biosynthesis	0.00135	0.00029	0.00105	0.00023	0.00092	0.00024	0.1548	0.2442
Toll-like receptor signaling pathway	0.00143	0.00034	0.00087	0.00022	0.00101	0.00012	0.1183	0.2067
Signaling pathways regulating pluripotency of stem cells	0.00056	0.00011	0.00025	8e-05	0.00246	0.00376	0.02307	0.08939
Arrhythmogenic right ventricular cardiomyopathy	0.00076	0.00019	0.00121	0.00042	0.00119	0.00142	0.1988	0.2966
Cortisol synthesis and secretion	0.00106	0.00071	0.00093	0.00029	0.00113	0.00052	0.8411	0.8594
Hippo signaling pathway - fly	0.0007	0.00037	0.00061	0.0003	0.00176	0.00212	0.4724	0.5428
PD-L1 expression and PD-1 checkpoint pathway in cancer	0.00045	0.00029	0.00044	0.00058	0.00216	0.00368	0.6939	0.7346
C-type lectin receptor signaling pathway	0.00045	0.00037	0.00043	0.00053	0.00217	0.00374	0.3342	0.4188
Vasopressin-regulated water reabsorption	0.00128	0.00028	0.00076	0.00027	0.00097	0.00027	0.1462	0.2353
Acute myeloid leukemia	0.00097	0.00057	0.00059	0.00023	0.00141	0.00138	0.4909	0.56
T cell receptor signaling pathway	0.00036	0.00031	0.0004	0.00055	0.00219	0.00373	0.2457	0.3376
B cell receptor signaling pathway	0.00033	0.00031	0.0004	0.00055	0.00215	0.00374	0.4374	0.5127
Biosynthesis of type II polyketide backbone	0.00097	0.00036	0.0005	0.00027	0.00121	0.00015	0.04884	0.1188
Cholinergic synapse	0.00021	2e-05	0.00018	0.00017	0.00186	0.0036	0.3897	0.4649
Endocrine resistance	0.00068	0.00013	0.00062	0.0004	0.00084	0.00101	0.5509	0.6064
Neurotrophin signaling pathway	0.00042	0.00026	0.00013	1e-05	0.00128	0.00204	0.116	0.2067
GnRH secretion	4e-05	2e-05	0.00019	0.00011	0.00155	0.00308	0.122	0.2109
Glycosphingolipid biosynthesis - lacto and neolacto series	0.00071	0.00026	0.00019	9e-05	0.00085	0.00014	0.01832	0.08939
Maturity onset diabetes of the young	0	0	0	0	0.00166	0.00331	0.3679	0.4526
Hippo signaling pathway - multiple species	0.00027	0.00023	0.00018	0.00016	0.0012	0.00171	0.1462	0.2353
Flavonoid biosynthesis	0.00075	0.00016	0.00051	0.00031	0.00039	9e-05	0.1738	0.2635
ErbB signaling pathway	4e-05	2e-05	1e-05	1e-05	0.00154	0.00309	0.1523	0.2442
Chemokine signaling pathway	0.00073	0.00025	0.0003	0.0001	0.00048	0.00051	0.1229	0.2109
Virion - Herpesvirus	0.00071	0.00025	0.00028	0.00016	0.00051	0.00024	0.03877	0.106
JAK-STAT signaling pathway	3e-05	6e-05	1e-05	2e-05	0.00131	0.00263	0.9153	0.9271
Nicotine addiction	0.00053	0.00015	0.00044	0.00029	0.00037	0.00017	0.5836	0.6335
Stilbenoid diarylheptanoid and gingerol biosynthesis	0.00052	7e-05	0.00038	0.00017	0.00039	0.00016	0.595	0.6428
Hedgehog signaling pathway	0.00036	0.00021	0.0004	0.00038	0.00042	0.0002	0.7939	0.8219
Hedgehog signaling pathway - fly	0.00056	0.00043	0.00026	0.00033	0.00033	0.00021	0.5004	0.564
Mitophagy - yeast	0.00028	0.00026	0.00013	0.00011	0.00059	0.00057	0.2106	0.3094
Virion - Bacteriophage lambda	0.00015	5e-05	0.00053	0.00059	0.00016	7e-05	0.2977	0.3844
NF-kappa B signaling pathway	0.00044	0.00031	0.00017	0.0001	0.00019	0.00022	0.2977	0.3844
Autophagy - other	0.00035	0.00021	0.00018	8e-05	0.00023	8e-05	0.3897	0.4649
RIG-I-like receptor signaling pathway	0.00018	0.00014	0.00022	0.00022	0.0002	0.00018	0.926	0.9339
Photosynthesis - antenna proteins	0.0004	0.00034	0.00013	3e-05	6e-05	2e-05	0.00728	0.08939
Glycosaminoglycan biosynthesis - keratan sulfate	0.00011	0.00015	0.00016	3e-05	0.00029	0.00011	0.138	0.2267
Inflammatory bowel disease	0.00028	5e-05	9e-05	5e-05	0.00014	0.00012	0.1054	0.1974
Fc epsilon RI signaling pathway	8e-05	3e-05	0.00012	6e-05	0.0003	0.00024	0.138	0.2267
Circadian rhythm	0.00021	0.00018	0.00012	0.0001	0.00011	7e-05	0.5509	0.6064
Taste transduction	0.00017	0.00011	0.00013	0.00018	0.00013	0.00011	0.5509	0.6064
Malaria	2e-05	1e-05	0.00016	0.00017	0.00017	0.00016	0.05807	0.1312
SNARE interactions in vesicular transport	0.00027	0.00023	2e-05	2e-05	4e-05	3e-05	0.04627	0.1188
Circadian rhythm - plant	0.00014	5e-05	4e-05	4e-05	9e-05	7e-05	0.1312	0.2202
Mucin type O-glycan biosynthesis	1e-05	1e-05	5e-05	6e-05	0.00018	0.00011	0.02818	0.09776
Brassinosteroid biosynthesis	0	0	0.00012	0.0001	2e-05	2e-05	0.07034	0.1489
Benzoxazinoid biosynthesis	0.00011	8e-05	0	0	1e-05	2e-05	0.02308	0.08939
Intestinal immune network for IgA production	0	0	0.00011	0.00012	1e-05	1e-05	0.07034	0.1489
Virion - Rotavirus	7e-05	4e-05	1e-05	1e-05	3e-05	3e-05	0.04679	0.1188
Phototransduction	7e-05	3e-05	2e-05	1e-05	4.03e-06	1e-05	0.00909	0.08939
Autoimmune thyroid disease	0	0	0	0	6e-05	0.00011	0.3679	0.4526
