# Supplementary material for: A pH-responsive double network hydrogel for control of tomato bacterial wilt
Source: Nat Commun. 2026 Jun 12;17:5219. doi: 10.1038/s41467-026-73922-3 (PMC13263331; doi:10.1038/s41467-026-73922-3)
Supplement: Supplementary file 4 — Supplementary Data 2 [file 41467_2026_73922_MOESM4_ESM.xlsx]

## Sheet: Supplementary Data 2
ARO_accession	ARO_name	ARO_description	AMR Gene Family	Drug Class	Antibiotic class	Resistance Mechanism	Total_reads	Gene_Count
ARO:3000005	vanD	VanD is a D-Ala-D-Ala ligase homolog similar to VanA, and can synthesize D-Ala-D-Lac, an alternative substrate for peptidoglycan synthesis that reduces vancomycin binding affinity. It is associated with both vancomycin and teicoplanin resistance.	Van ligase;glycopeptide resistance gene cluster	glycopeptide antibiotic	glycopeptide	antibiotic target alteration	808	30
ARO:3000010	vanA	VanA is a D-Ala-D-Ala ligase homolog that synthesizes D-Ala-D-Lac, an alternative substrate for peptidoglycan synthesis that reduces vancomycin binding affinity. It has been isolated from VREs. It is associated with both vancomycin and teicoplanin resistance.	Van ligase;glycopeptide resistance gene cluster	glycopeptide antibiotic	glycopeptide	antibiotic target alteration	236	7
ARO:3000013	vanB	VanB is a D-Ala-D-Ala ligase homolog similar to VanA, and can synthesize D-Ala-D-Lac, an alternative substrate for peptidoglycan synthesis that reduces vancomycin binding affinity. It has been isolated from VREs. It is associated with vancomycin resistance, but not teicoplanin resistance.	Van ligase;glycopeptide resistance gene cluster	glycopeptide antibiotic	glycopeptide	antibiotic target alteration	52	3
ARO:3000024	patA	PatA is an ABC transporter of Streptococcus pneumoniae that interacts with PatB to confer fluoroquinolone resistance.	ATP-binding cassette (ABC) antibiotic efflux pump	fluoroquinolone antibiotic	fluoroquinolone	antibiotic efflux	27520	774
ARO:3000025	patB	PatB is an ABC transporter of Streptococcus pneumoniae that interacts with PatA to confer fluoroquinolone resistance..	ATP-binding cassette (ABC) antibiotic efflux pump	fluoroquinolone antibiotic	fluoroquinolone	antibiotic efflux	12304	258
ARO:3000026	mepA	MepA is an efflux protein regulated by MepR and part of the MepRAB cluster. Its presence in Staphylococcus aureus led to multidrug resistance, while it has also been shown to decrease tigecycline susceptibility.	multidrug and toxic compound extrusion (MATE) transporter	glycylcycline;tetracycline antibiotic	Multidrug	antibiotic efflux	250	9
ARO:3000027	emrA	EmrA is a membrane fusion protein, providing an efflux pathway with EmrB and TolC between the inner and outer membranes of E. coli, a Gram-negative bacterium.	major facilitator superfamily (MFS) antibiotic efflux pump	fluoroquinolone antibiotic	fluoroquinolone	antibiotic efflux	1500	38
ARO:3000074	emrB	emrB is a translocase in the emrB -TolC efflux protein in E. coli. It recognizes substrates including carbonyl cyanide m-chlorophenylhydrazone (CCCP), nalidixic acid, and thioloactomycin.	major facilitator superfamily (MFS) antibiotic efflux pump	fluoroquinolone antibiotic	fluoroquinolone	antibiotic efflux	15960	482
ARO:3000118	vgaB	Vga(B) is an ABC-F protein expressed in staphylococci that confers resistance to streptogramin A antibiotics and related compounds. It is associated with plasmid DNA.	vga-type ABC-F protein	pleuromutilin antibiotic;streptogramin A antibiotic;streptogramin antibiotic	Multidrug	antibiotic target protection	1270	50
ARO:3000124	mecI	mecI acts as a repressor of transcription of the mecA/mecR1/mecI operon.	methicillin resistant PBP2	carbapenem;cephalosporin;cephamycin;monobactam;penam	Multidrug	antibiotic target replacement	88	3
ARO:3000149	FosA	An enzyme that confers resistance to fosfomycin in Serratia marcescens by breaking the epoxide ring of the molecule. It depends on the cofactors Manganese (II) and Potassium and uses Glutathione (GSH) as the nucleophilic molecule. In Pseudomonas aeruginosa, FosA catalyzes the conjugation of glutathione to carbon-1 of fosfomycin, rendering it ineffective as an antibacterial drug.	fosfomycin thiol transferase	phosphonic acid antibiotic	phosphonic acid	antibiotic inactivation	158	5
ARO:3000165	tet(A)	TetA is a tetracycline efflux pump found in many species of Gram-negative bacteria.	major facilitator superfamily (MFS) antibiotic efflux pump	tetracycline antibiotic	tetracycline	antibiotic efflux	390	8
ARO:3000166	tet(B)	Tet(B) is a tetracycline efflux protein expressed in many Gram-negative bacteria. It confers resistance to tetracycline, doxycycline, and minocycline, but not tigecycline.	major facilitator superfamily (MFS) antibiotic efflux pump	tetracycline antibiotic	tetracycline	antibiotic efflux	164	6
ARO:3000167	tet(C)	Tet(C) is a tetracycline efflux pump found in many species of Gram-negative bacteria. It is typically found in plasmid DNA.	major facilitator superfamily (MFS) antibiotic efflux pump	tetracycline antibiotic	tetracycline	antibiotic efflux	96	5
ARO:3000168	tet(D)	TetD is a tetracycline efflux pump found exclusively in Gram-negative bacteria.	major facilitator superfamily (MFS) antibiotic efflux pump	tetracycline antibiotic	tetracycline	antibiotic efflux	206	2
ARO:3000173	tet(E)	TetE is a tetracycline efflux pump found in many Gram-negative bacteria, especially those in water environments. The gene is found on large plasmids.	major facilitator superfamily (MFS) antibiotic efflux pump	tetracycline antibiotic	tetracycline	antibiotic efflux	648	9
ARO:3000175	tet(H)	TetH is a tetracycline efflux protein expressed in Gram-negative bacteria (Actinobacillus, Acinetobacter, Gallibacterium, Histophilus, Mannheimia, Moraxella, Pasteurella, and Psychrobacter). Its gene is linked to the resistance genes sul2, and strAB, which confer resistance to sulfamethoxazole and streptomycin, respectively.	major facilitator superfamily (MFS) antibiotic efflux pump	tetracycline antibiotic	tetracycline	antibiotic efflux	1480	25
ARO:3000177	tet(J)	TetJ is a tetracycline efflux protein expressed in Gram-negative bacteria (Escherichia, Morganella, and Proteus).	major facilitator superfamily (MFS) antibiotic efflux pump	tetracycline antibiotic	tetracycline	antibiotic efflux	30	3
ARO:3000179	tet(L)	TetL is a tetracycline efflux protein found in many species of Gram-negative and Gram-positive bacteria.	major facilitator superfamily (MFS) antibiotic efflux pump	tetracycline antibiotic	tetracycline	antibiotic efflux	4	1
ARO:3000180	tetA(P)	TetA(P) is a inner membrane tetracycline efflux protein found on the same operon as the ribosomal protection protein TetB(P). It is found in Clostridium, a Gram-positive bacterium.	major facilitator superfamily (MFS) antibiotic efflux pump	tetracycline antibiotic	tetracycline	antibiotic efflux	1930	43
ARO:3000181	tet(V)	TetV is a tetracycline efflux protein that has been found in Mycolicibacterium smegmatis and Mycolicibacterium fortuitum.	major facilitator superfamily (MFS) antibiotic efflux pump	tetracycline antibiotic	tetracycline	antibiotic efflux	5346	98
ARO:3000182	tet(Y)	TetY is a tetracycline efflux pump found in Gram-negative bacteria (Aeromonas and Escherichia). It is associated with plasmid DNA.	major facilitator superfamily (MFS) antibiotic efflux pump	tetracycline antibiotic	tetracycline	antibiotic efflux	2	1
ARO:3000183	tet(Z)	TetZ is a tetracycline efflux protein found in Gram-positive bacteria (Corynebacterium and Lactobacillus). It is associated with plasmid DNA.	major facilitator superfamily (MFS) antibiotic efflux pump	tetracycline antibiotic	tetracycline	antibiotic efflux	376	9
ARO:3000186	tet(M)	Tet(M) is a ribosomal protection protein that confers tetracycline resistance. It is found on transposable DNA elements and its horizontal transfer between bacterial species has been documented.	tetracycline-resistant ribosomal protection protein	tetracycline antibiotic	tetracycline	antibiotic target protection	54	3
ARO:3000190	tet(O)	Tet(O) is a ribosomal protection protein. It is associated with conjugative plasmids.	tetracycline-resistant ribosomal protection protein	tetracycline antibiotic	tetracycline	antibiotic target protection	94	8
ARO:3000191	tet(Q)	Tet(Q) is a ribosomal protection protein. Its gene is associated with a conjugative transposon and has been found in both Gram-positive and Gram-negative bacteria.	tetracycline-resistant ribosomal protection protein	tetracycline antibiotic	tetracycline	antibiotic target protection	370	19
ARO:3000192	tet(S)	Tet(S) is a ribosomal protection protein found in Gram-positive and Gram-negative strains. It is similar to tet(M) and tet(O).	tetracycline-resistant ribosomal protection protein	tetracycline antibiotic	tetracycline	antibiotic target protection	58	5
ARO:3000193	tet(T)	Tet(T) is a ribosomal protection protein of streptococci. It is similar to Tet(Q).	tetracycline-resistant ribosomal protection protein	tetracycline antibiotic	tetracycline	antibiotic target protection	2552	101
ARO:3000194	tet(W)	Tet(W) is a ribosomal protection protein. It is associated with both conjugative and non conjugative DNA and has been found strains of Clostridioides difficile.	tetracycline-resistant ribosomal protection protein	tetracycline antibiotic	tetracycline	antibiotic target protection	984	27
ARO:3000195	tetB(P)	TetB(P) is a tetracycline ribosomal protection protein found on the same operon as tetA(P), a tetracycline efflux protein.	tetracycline-resistant ribosomal protection protein	tetracycline antibiotic	tetracycline	antibiotic target protection	2668	97
ARO:3000196	tet(32)	Tet(32) is a tetracycline resistance gene similar to Tet(O), and binds to the ribosome to confer tetracycline resistance as a ribosomal protection protein.	tetracycline-resistant ribosomal protection protein	tetracycline antibiotic	tetracycline	antibiotic target protection	428	12
ARO:3000197	tet(36)	Tet(36) is a tetracycline resistance gene found in Bacteroides similar to Tet(Q), and binds to the ribosome to confer antibiotic resistance as a ribosomal protection protein.	tetracycline-resistant ribosomal protection protein	tetracycline antibiotic	tetracycline	antibiotic target protection	632	46
ARO:3000198	FosX	FosX is an enzyme used to confer resistance to fosfomycin. It's dependent on the cofactor, manganese (II), and uses water to generate a vicinal diol.	fosfomycin thiol transferase	phosphonic acid antibiotic	phosphonic acid	antibiotic inactivation	70	2
ARO:3000205	tet(X)	Tet(X) is a flavin-dependent monooxygenase conferring resistance to tetracycline antibiotics. Tet(X) hydroxylates position 11a of the tetraketide group thus inactivating the antibiotic.	tetracycline inactivation enzyme	glycylcycline;tetracycline antibiotic	Multidrug	antibiotic inactivation	36	3
ARO:3000206	emrK	emrK is a membrane fusion protein that is a homolog of EmrA. Together with the inner membrane transporter EmrY and the outer membrane channel TolC, it mediates multidrug efflux.	major facilitator superfamily (MFS) antibiotic efflux pump	tetracycline antibiotic	tetracycline	antibiotic efflux	2016	52
ARO:3000215	mecR1	mecR1 is a transmembrane spanning and signal transducing protein which in response to interaction with beta-lactam antibiotics results in upregulation of the mecA/mecR1/mecI operon.	methicillin resistant PBP2	carbapenem;cephalosporin;cephamycin;monobactam;penam	Multidrug	antibiotic target replacement	126	3
ARO:3000216	acrB	Protein subunit of AcrA-AcrB-TolC multidrug efflux complex. AcrB functions as a herterotrimer which forms the inner membrane component and is primarily responsible for substrate recognition and energy transduction by acting as a drug/proton antiporter.	resistance-nodulation-cell division (RND) antibiotic efflux pump	cephalosporin;disinfecting agents and antiseptics;fluoroquinolone antibiotic;glycylcycline;penam;phenicol antibiotic;rifamycin antibiotic;tetracycline antibiotic	Multidrug	antibiotic efflux	854	40
ARO:3000230	ANT(2'')-Ia	Plasmid or integron-encoded nucleotidylylation of 2-deoxystreptamine aminoglycosides at the hydroxyl group at position 2'' in P. aeruginosa, K. pneumoniae, Morganella morganii, E. coli, S. typhimurium, C. freundii and A. baumannii.	ANT(2'')	aminoglycoside antibiotic	aminoglycoside	antibiotic inactivation	66	3
ARO:3000237	TolC	TolC is a protein subunit of many multidrug efflux complexes in Gram negative bacteria. It is an outer membrane efflux protein and is constitutively open. Regulation of efflux activity is often at its periplasmic entrance by other components of the efflux complex.	ATP-binding cassette (ABC) antibiotic efflux pump;major facilitator superfamily (MFS) antibiotic efflux pump;resistance-nodulation-cell division (RND) antibiotic efflux pump	aminocoumarin antibiotic;aminoglycoside antibiotic;carbapenem;cephalosporin;cephamycin;disinfecting agents and antiseptics;fluoroquinolone antibiotic;glycylcycline;macrolide antibiotic;penam;penem;peptide antibiotic;phenicol antibiotic;rifamycin antibiotic;tetracycline antibiotic	Multidrug	antibiotic efflux	692	21
ARO:3000245	RbpA	RNA-polymerase binding protein which confers resistance to rifampin.	RbpA bacterial RNA polymerase-binding protein	rifamycin antibiotic	rifamycin	antibiotic target protection	382	22
ARO:3000251	msrA	MsrA is an ABC-F subfamily ribosomal protection protein expressed in Staphylococcus species which confers resistance to erythromycin and streptogramin B antibiotics through antibiotic target protection mechanisms. It is associated with plasmid DNA.	msr-type ABC-F protein	macrolide antibiotic;streptogramin B antibiotic;streptogramin antibiotic	Multidrug	antibiotic target protection	100	6
ARO:3000254	emrY	emrY is a multidrug transport that moves substrates across the inner membrane of the Gram-negative E. coli. It is a homolog of emrB.	major facilitator superfamily (MFS) antibiotic efflux pump	tetracycline antibiotic	tetracycline	antibiotic efflux	2986	107
ARO:3000263	marA	In the presence of antibiotic stress, E. coli overexpresses the global activator protein MarA, which besides inducing MDR efflux pump AcrAB, also down- regulates synthesis of the porin OmpF.	General Bacterial Porin with reduced permeability to beta-lactams;resistance-nodulation-cell division (RND) antibiotic efflux pump	carbapenem;cephalosporin;cephamycin;disinfecting agents and antiseptics;fluoroquinolone antibiotic;glycylcycline;monobactam;penam;penem;phenicol antibiotic;rifamycin antibiotic;tetracycline antibiotic	Multidrug	antibiotic efflux;reduced permeability to antibiotic	626	12
ARO:3000300	lsaA	LsaA is an ABC-F subfamily protein expressed in Enterococcus faecalis. It confers resistance to clindamycin, quinupristin-dalfopristin, and dalfopristin.	lsa-type ABC-F protein	lincosamide antibiotic;pleuromutilin antibiotic;streptogramin A antibiotic;streptogramin B antibiotic;streptogramin antibiotic	Multidrug	antibiotic target protection	1038	19
ARO:3000316	mphA	The mphA gene encodes for resistance enzyme MPH(2')-I which preferentially inactivate 14-membered macrolides (e.g.erythromycin, telithromycin, roxithromycin) over 16-membered macrolides (e.g.tylosin, spiramycin). It phosphorylates macrolides at 2'-OH hydroxyl of desosamine sugar of macrolides in a GTP-dependent manner.	macrolide phosphotransferase (MPH)	macrolide antibiotic	macrolide	antibiotic inactivation	126	2
ARO:3000319	mphC	The mphC gene was identified from Staphylococcus aureus. This gene shows similarity to mphB gene from Escherchia coli.	macrolide phosphotransferase (MPH)	macrolide antibiotic	macrolide	antibiotic inactivation	56	1
ARO:3000326	ErmE	ErmE is a methyltransferase found in the erythromycin producer Saccharopolyspora erythraea. Like other Erm enzymes, it catalyzes the methylation of A2058 of the 23S ribosomal RNA. The gene is found within the erythromycin biosynthetic cluster and is responsible for self-resistance.	Erm 23S ribosomal RNA methyltransferase	lincosamide antibiotic;macrolide antibiotic;streptogramin A antibiotic;streptogramin B antibiotic;streptogramin antibiotic	MLS	antibiotic target alteration	398	15
ARO:3000343	tap	Efflux pump proteins contained within Mycobacterial genomes which confer resistance to a number of different antibiotics including aminoglycosides, and tetracyclines.	major facilitator superfamily (MFS) antibiotic efflux pump	tetracycline antibiotic	tetracycline	antibiotic efflux	4960	65
ARO:3000347	ErmA	ErmA confers the MLSb phenotype. Similar to ErmC, Expression of ErmA is inducible by erythromycin. The leader peptide causes attenuation of the mRNA and stabilizes the structure preventing further translation. When erythromycin is present, it binds the leader peptide causing a change in conformation allowing for the expression of ErmA.	Erm 23S ribosomal RNA methyltransferase	lincosamide antibiotic;macrolide antibiotic;streptogramin A antibiotic;streptogramin B antibiotic;streptogramin antibiotic	MLS	antibiotic target alteration	44	1
ARO:3000363	EreB	EreB is an erythromycin esterase-like protein that hydrolyses the drug's lactone ring.	macrolide esterase	macrolide antibiotic	macrolide	antibiotic inactivation	342	6
ARO:3000368	vanC	VanC is a D-Ala-D-Ala ligase homolog that synthesizes D-Ala-D-Ser, an alternative substrate for peptidoglycan synthesis that reduces vancomycin binding affinity. It is specific to Enterococcus gallinarum and E. casseliflavus, providing intrinsic resistance.	Van ligase;glycopeptide resistance gene cluster	glycopeptide antibiotic	glycopeptide	antibiotic target alteration	246	7
ARO:3000375	ErmB	ErmB confers the MLSb phenotype. Similar to ErmC, expression of ErmB is inducible by erythromycin. The leader peptide causes attenuation of the mRNA and stabilizes the structure preventing further translation. When erythromycin is present, it binds the leader peptide causing a change in conformation allowing for the expression of ErmB.	Erm 23S ribosomal RNA methyltransferase	lincosamide antibiotic;macrolide antibiotic;streptogramin A antibiotic;streptogramin B antibiotic;streptogramin antibiotic	MLS	antibiotic target alteration	442	2
ARO:3000377	MexA	MexA is the membrane fusion protein of the MexAB-OprM multidrug efflux complex.	resistance-nodulation-cell division (RND) antibiotic efflux pump	aminocoumarin antibiotic;carbapenem;cephalosporin;cephamycin;diaminopyrimidine antibiotic;fluoroquinolone antibiotic;macrolide antibiotic;monobactam;penam;penem;peptide antibiotic;phenicol antibiotic;sulfonamide antibiotic;tetracycline antibiotic	Multidrug	antibiotic efflux	376	17
ARO:3000378	MexB	MexB is the inner membrane multidrug exporter of the efflux complex MexAB-OprM.	resistance-nodulation-cell division (RND) antibiotic efflux pump	aminocoumarin antibiotic;carbapenem;cephalosporin;cephamycin;diaminopyrimidine antibiotic;fluoroquinolone antibiotic;macrolide antibiotic;monobactam;penam;penem;peptide antibiotic;phenicol antibiotic;sulfonamide antibiotic;tetracycline antibiotic	Multidrug	antibiotic efflux	802	41
ARO:3000379	OprM	OprM is an outer membrane factor protein found in Pseudomonas aeruginosa and Burkholderia vietnamiensis. It is part of the MexAB-OprM, MexVW-OprM, MexXY-OprM and the AmrAB-OprM complex.	resistance-nodulation-cell division (RND) antibiotic efflux pump	aminocoumarin antibiotic;aminoglycoside antibiotic;carbapenem;cephalosporin;cephamycin;diaminopyrimidine antibiotic;disinfecting agents and antiseptics;fluoroquinolone antibiotic;macrolide antibiotic;monobactam;penam;penem;peptide antibiotic;phenicol antibiotic;sulfonamide antibiotic;tetracycline antibiotic	Multidrug	antibiotic efflux	1380	33
ARO:3000391	norA	NorA is a multidrug efflux pump in Staphylococcus aureus that confers resistance to fluoroquinolones and other structurally unrelated antibiotics like acriflavine. It shares 30% similarity with NorA, and is a structural homolog of Bmr of Bacillus subtilis. It is regulated by arlRS and mgrA, the latter also known as NorR.	major facilitator superfamily (MFS) antibiotic efflux pump	disinfecting agents and antiseptics;fluoroquinolone antibiotic	Multidrug	antibiotic efflux	414	9
ARO:3000392	Erm(37)	Erm(37) is found in Mycobacterium species and confers the MLSb phenotype. In addition to methylation of A2058 this Erm methylates adjacent adenosines (A2057 and A2059) as well.	Erm 23S ribosomal RNA methyltransferase	lincosamide antibiotic;macrolide antibiotic;streptogramin A antibiotic;streptogramin B antibiotic;streptogramin antibiotic	MLS	antibiotic target alteration	234	9
ARO:3000410	sul1	Sul1 is a sulfonamide resistant dihydropteroate synthase of Gram-negative bacteria. It is linked to other resistance genes of class 1 integrons.	sulfonamide resistant sul	sulfonamide antibiotic;sulfone antibiotic	Multidrug	antibiotic target replacement	24	1
ARO:3000412	sul2	Sul2 is a sulfonamide resistant dihydropteroate synthase of Gram-negative bacteria, usually found on small plasmids.	sulfonamide resistant sul	sulfonamide antibiotic;sulfone antibiotic	Multidrug	antibiotic target replacement	278	16
ARO:3000413	sul3	Sul3 is a sulfonamide resistant dihydropteroate synthase similar to Sul1 and Sul2. Its resistance gene was found encoded in E. coli plasmid DNA of sulfonamide resistant isolates.	sulfonamide resistant sul	sulfonamide antibiotic;sulfone antibiotic	Multidrug	antibiotic target replacement	88	5
ARO:3000421	norB	NorB is a multidrug efflux pump in Staphylococcus aureus that confers resistance to fluoroquinolones and other structurally unrelated antibiotics like tetracycline. It shares 30% similarity with NorB, and is a structural homolog of Blt of Bacillus subtilis. It is regulated by mgrA, also known as NorR.	major facilitator superfamily (MFS) antibiotic efflux pump	fluoroquinolone antibiotic	fluoroquinolone	antibiotic efflux	1732	40
ARO:3000444	rphA	The enzymatic inactivation of rifampin by phosphorylation at the 21-OH position.	rifampin phosphotransferase	rifamycin antibiotic	rifamycin	antibiotic inactivation	7014	218
ARO:3000448	QepA1	QepA1 is a plasmid-mediated efflux pump in E. coli, shown to contribute to fluoroquinolone resistance. It is regulated by sox genes, also known as global stress regulators.	major facilitator superfamily (MFS) antibiotic efflux pump	fluoroquinolone antibiotic	fluoroquinolone	antibiotic efflux	1046	46
ARO:3000462	mgtA	A macrolide glycosyltransferase encoded by the mgtA gene in Streptomyces lividans. This enzyme inactivates macrolides using UDP-glucose as a cofactor. Its optimal substrates are lankamycin, calcomycin, rosaramicin, methymycin, and pikromycin, while interactions with erythomycin, oldeandomycin, azithromycin, and tylosin were weaker. It is inactive against spiramycin and carbomycin. Mechanism first…	mgt macrolide glycotransferase	macrolide antibiotic	macrolide	antibiotic inactivation	20	2
ARO:3000464	Neisseria gonorrhoeae porin PIB (por)	Mutant forms of the porin Por result in reduced permeability to antibiotics, particularly tetracyclines and beta-lactams.	General Bacterial Porin with reduced permeability to beta-lactams	carbapenem;cephalosporin;cephamycin;monobactam;penam;penem;tetracycline antibiotic	Multidrug	reduced permeability to antibiotic	10	2
ARO:3000476	tet(31)	Tet31 is a tetracycline efflux pump found in Aeromonas salmonicida, a Gram-negative bacteria. It has also been shown to be expressed in Gallibacterium anatis.	major facilitator superfamily (MFS) antibiotic efflux pump	tetracycline antibiotic	tetracycline	antibiotic efflux	36	1
ARO:3000478	tet(33)	Tet33 is a tetracycline efflux pump found in Gram-positive bacteria, including Arthrobacter and Corynebacterium.	major facilitator superfamily (MFS) antibiotic efflux pump	tetracycline antibiotic	tetracycline	antibiotic efflux	520	7
ARO:3000491	acrD	AcrD is an aminoglycoside efflux pump expressed in E. coli. Its expression can be induced by indole, and is regulated by baeRS and cpxAR.	resistance-nodulation-cell division (RND) antibiotic efflux pump	aminoglycoside antibiotic	aminoglycoside	antibiotic efflux	974	37
ARO:3000495	ErmD	ErmD confers MLSb phenotype.	Erm 23S ribosomal RNA methyltransferase	lincosamide antibiotic;macrolide antibiotic;streptogramin A antibiotic;streptogramin B antibiotic;streptogramin antibiotic	MLS	antibiotic target alteration	416	8
ARO:3000498	ErmF	ErmF confers the MLSb phenotype.	Erm 23S ribosomal RNA methyltransferase	lincosamide antibiotic;macrolide antibiotic;streptogramin A antibiotic;streptogramin B antibiotic;streptogramin antibiotic	MLS	antibiotic target alteration	22	2
ARO:3000499	AcrE	AcrE is a membrane fusion protein, similar to AcrA.	resistance-nodulation-cell division (RND) antibiotic efflux pump	cephalosporin;cephamycin;fluoroquinolone antibiotic;penam	Multidrug	antibiotic efflux	534	15
ARO:3000501	rpoB2	Due to gene duplication, the genomes of Nocardia species include both rifampin-sensitive beta-subunit of RNA polymerase (rpoB) and rifampin-resistant beta-subunit of RNA polymerase (rpoB2) genes, with ~88% similarity between the two gene products. Expression of the rpoB2 variant results in replacement of rifampin sensitivity with rifampin resistance.	rifamycin-resistant beta-subunit of RNA polymerase (rpoB)	peptide antibiotic;rifamycin antibiotic	Multidrug	antibiotic target alteration;antibiotic target replacement	1898	107
ARO:3000502	AcrF	AcrF is a inner membrane transporter, similar to AcrB.	resistance-nodulation-cell division (RND) antibiotic efflux pump	cephalosporin;cephamycin;fluoroquinolone antibiotic;penam	Multidrug	antibiotic efflux	720	30
ARO:3000504	golS	GolS is a regulator activated by the presence of golD, and promotes the expression of the MdsABC efflux pump.	resistance-nodulation-cell division (RND) antibiotic efflux pump	carbapenem;cephalosporin;cephamycin;monobactam;penam;penem;phenicol antibiotic	Multidrug	antibiotic efflux	2980	74
ARO:3000506	MexR	MexR is the repressor of the MexRAB-OprM operon. Mutant forms of mexR result in up-regulation of efflux pump system MexAB-OprM.	resistance-nodulation-cell division (RND) antibiotic efflux pump	aminocoumarin antibiotic;carbapenem;cephalosporin;cephamycin;diaminopyrimidine antibiotic;fluoroquinolone antibiotic;macrolide antibiotic;monobactam;penam;penem;peptide antibiotic;phenicol antibiotic;sulfonamide antibiotic;tetracycline antibiotic	Multidrug	antibiotic efflux;antibiotic target alteration	44	2
ARO:3000510	Staphylococcus aureus mupB conferring resistance to mupirocin	An alternative isoleucyl-tRNA synthetase conferring resistance to mupirocin.	antibiotic-resistant isoleucyl-tRNA synthetase (ileS)	mupirocin-like antibiotic	mupirocin-like	antibiotic target alteration	14790	522
ARO:3000516	emrR	EmrR is a negative regulator for the EmrAB-TolC multidrug efflux pump in E. coli. Mutations lead to EmrAB-TolC overexpression.	major facilitator superfamily (MFS) antibiotic efflux pump	fluoroquinolone antibiotic	fluoroquinolone	antibiotic efflux	48	3
ARO:3000518	CRP	CRP is a global regulator that represses MdtEF multidrug efflux pump expression.	resistance-nodulation-cell division (RND) antibiotic efflux pump	fluoroquinolone antibiotic;macrolide antibiotic;penam	Multidrug	antibiotic efflux	3034	53
ARO:3000521	Staphylococcus aureus mupA conferring resistance to mupirocin	An alternative isoleucyl-tRNA synthetase conferring resistance to mupirocin.	antibiotic-resistant isoleucyl-tRNA synthetase (ileS)	mupirocin-like antibiotic	mupirocin-like	antibiotic target alteration	13260	381
ARO:3000522	ErmG	ErmG is a rRNA adenine N-6-methyltransferase that protects the ribosome from inactivation due to antibiotic binding.	Erm 23S ribosomal RNA methyltransferase	lincosamide antibiotic;macrolide antibiotic;streptogramin A antibiotic;streptogramin B antibiotic;streptogramin antibiotic	MLS	antibiotic target alteration	24	2
ARO:3000526	cmeR	CmeR is a repressor for the CmeABC multidrug efflux pump, binding to the cmeABC promoter region.	resistance-nodulation-cell division (RND) antibiotic efflux pump	cephalosporin;fluoroquinolone antibiotic;fusidane antibiotic;macrolide antibiotic	Multidrug	antibiotic efflux	42	2
ARO:3000533	macA	MacA is a membrane fusion protein that forms an antibiotic efflux complex with MacB and TolC. macA corresponds to 1 locus in Pseudomonas aeruginosa PAO1 and 1 locus in Pseudomonas aeruginosa LESB58.	ATP-binding cassette (ABC) antibiotic efflux pump	macrolide antibiotic	macrolide	antibiotic efflux	2412	45
ARO:3000535	macB	MacB is an ATP-binding cassette (ABC) transporter that exports macrolides with 14- or 15- membered lactones. It forms an antibiotic efflux complex with MacA and TolC. macB corresponds to 1 locus in Pseudomonas aeruginosa PAO1 and 1 locus in Pseudomonas aeruginosa LESB58.	ATP-binding cassette (ABC) antibiotic efflux pump	macrolide antibiotic	macrolide	antibiotic efflux	151542	2464
ARO:3000549	adeS	AdeS is a sensor kinase in the AdeRS regulatory system of AdeABC. It is essential for AdeABC expression.	resistance-nodulation-cell division (RND) antibiotic efflux pump	glycylcycline;tetracycline antibiotic	Multidrug	antibiotic efflux	8492	149
ARO:3000553	adeR	AdeR is a positive regulator of AdeABC efflux system. AdeR inactivation leads to susceptibility to aminoglycoside antibiotics.	resistance-nodulation-cell division (RND) antibiotic efflux pump	glycylcycline;tetracycline antibiotic	Multidrug	antibiotic efflux	16518	399
ARO:3000556	tet(44)	Tet44 is a tetracycline resistance gene found in Campylobacter fetus, and binds to the ribosome to confer antibiotic resistance as a ribosomal protection protein.	tetracycline-resistant ribosomal protection protein	tetracycline antibiotic	tetracycline	antibiotic target protection	1270	20
ARO:3000559	adeN	AdeN is a repressor of AdeIJK, a RND-type efflux pump in Acinetobacter baumannii. Its inactivation increases expression of AdeJ.	resistance-nodulation-cell division (RND) antibiotic efflux pump	carbapenem;cephalosporin;diaminopyrimidine antibiotic;fluoroquinolone antibiotic;lincosamide antibiotic;macrolide antibiotic;penem;phenicol antibiotic;rifamycin antibiotic;tetracycline antibiotic	Multidrug	antibiotic efflux	616	24
ARO:3000561	tet(30)	Tet30 is a tetracycline efflux pump found in agrobacterium, a Gram-negative bacterium.	major facilitator superfamily (MFS) antibiotic efflux pump	tetracycline antibiotic	tetracycline	antibiotic efflux	166	5
ARO:3000566	tet(39)	Tet39 is a tetracycline efflux pump found in Gram-negative bacteria, including Brevundimonas, Stenotrophomonas, Enterobacter, Alcaligenes, Acinetobacter, and Providencia.	major facilitator superfamily (MFS) antibiotic efflux pump	tetracycline antibiotic	tetracycline	antibiotic efflux	866	16
ARO:3000567	tet(40)	Tet40 is a tetracycline efflux pump found in the Gram-positive Clostridium. It is similar to tetA(P).	major facilitator superfamily (MFS) antibiotic efflux pump	tetracycline antibiotic	tetracycline	antibiotic efflux	70	5
ARO:3000569	tet(41)	Tet41 is a tetracycline efflux pump found in Serratia, a Gram-negative bacterium. It is related to Acinetobacter Tet(39).	major facilitator superfamily (MFS) antibiotic efflux pump	tetracycline antibiotic	tetracycline	antibiotic efflux	3254	66
ARO:3000572	tet(42)	Tet42 is a tetracycline efflux pump found in both Gram-negative (Pseudomonas) and Gram-positive (Microbacterium, Bacillus, Staphylococcus, Paenibacillus) bacteria.	major facilitator superfamily (MFS) antibiotic efflux pump	tetracycline antibiotic	tetracycline	antibiotic efflux	1538	36
ARO:3000573	tet(43)	Tet(43) is a tetracycline resistance gene with unknown origins, isolated from metagenomic DNA.	major facilitator superfamily (MFS) antibiotic efflux pump	tetracycline antibiotic	tetracycline	antibiotic efflux	1890	76
ARO:3000582	L1 beta-lactamase	L1 is an Ambler class B MBL; subclass B3 originally isolated from Stenotrophomonas maltophilia. It has activity against a broad range of beta-lactams and is only active with two Zn(II) ions in the active site.	L1 family beta-lactamase	cephalosporin	cephalosporin	antibiotic inactivation	154	2
ARO:3000592	ErmN	ErmN is a methyltransferase found in the tylosin producer Streptomyces fradiae. Like other Erm enzymes, it catalyzes the methylation of A2058 of the 23S ribosomal RNA. Specifically, this enzyme transfers only one methyl group. The gene is found in the tylosin biosynthetic cluster and is responsible for self-resistance to tylosin.	Erm 23S ribosomal RNA methyltransferase	lincosamide antibiotic;macrolide antibiotic;streptogramin A antibiotic;streptogramin B antibiotic;streptogramin antibiotic	MLS	antibiotic target alteration	44	1
ARO:3000593	ErmQ	ErmQ confers MLSb phenotype.	Erm 23S ribosomal RNA methyltransferase	lincosamide antibiotic;macrolide antibiotic;streptogramin A antibiotic;streptogramin B antibiotic;streptogramin antibiotic	MLS	antibiotic target alteration	6	2
ARO:3000594	ErmR	ErmR is a methyltransferase found in the erythromycin producer Aeromicrobium erythreum. Like other Erm enzymes, it catalyzes the methylation of A2058 of the 23S ribosomal RNA. The gene is found within the erythromycin biosynthetic cluster and is responsible for self-resistance.	Erm 23S ribosomal RNA methyltransferase	lincosamide antibiotic;macrolide antibiotic;streptogramin A antibiotic;streptogramin B antibiotic;streptogramin antibiotic	MLS	antibiotic target alteration	912	28
ARO:3000595	ErmT	ErmT confers MLSb phenotype.	Erm 23S ribosomal RNA methyltransferase	lincosamide antibiotic;macrolide antibiotic;streptogramin A antibiotic;streptogramin B antibiotic;streptogramin antibiotic	MLS	antibiotic target alteration	284	5
ARO:3000596	ErmX	ErmX is a rRNA methyltransferase that protects the ribosome from inactivation due to antibiotic binding.	Erm 23S ribosomal RNA methyltransferase	lincosamide antibiotic;macrolide antibiotic;streptogramin A antibiotic;streptogramin B antibiotic;streptogramin antibiotic	MLS	antibiotic target alteration	68	3
ARO:3000598	Erm(31)	Erm(31) confers a MLSb resistant phenotype. Along with erm(30), these genes are responsible for self-resistance in the pikromycin/narbomycin/methymycin/neomethymycin producer, Streptomyces venezuelae.	Erm 23S ribosomal RNA methyltransferase	lincosamide antibiotic;macrolide antibiotic;streptogramin antibiotic	MLS	antibiotic target alteration	44	4
ARO:3000600	Erm(34)	ErmD confers MLSb phenotype.	Erm 23S ribosomal RNA methyltransferase	lincosamide antibiotic;macrolide antibiotic;streptogramin A antibiotic;streptogramin B antibiotic;streptogramin antibiotic	MLS	antibiotic target alteration	342	8
ARO:3000601	Erm(38)	ErmD confers MLSb phenotype.	Erm 23S ribosomal RNA methyltransferase	lincosamide antibiotic;macrolide antibiotic;streptogramin A antibiotic;streptogramin B antibiotic;streptogramin antibiotic	MLS	antibiotic target alteration	158	3
ARO:3000602	Erm(39)	ErmD confers MLSb phenotype.	Erm 23S ribosomal RNA methyltransferase	lincosamide antibiotic;macrolide antibiotic;streptogramin A antibiotic;streptogramin B antibiotic;streptogramin antibiotic	MLS	antibiotic target alteration	202	5
ARO:3000604	Erm(35)	ErmD confers MLSb phenotype.	Erm 23S ribosomal RNA methyltransferase	lincosamide antibiotic;macrolide antibiotic;streptogramin A antibiotic;streptogramin B antibiotic;streptogramin antibiotic	MLS	antibiotic target alteration	124	2
ARO:3000605	Erm(36)	ErmD confers MLSb phenotype.	Erm 23S ribosomal RNA methyltransferase	lincosamide antibiotic;macrolide antibiotic;streptogramin A antibiotic;streptogramin B antibiotic;streptogramin antibiotic	MLS	antibiotic target alteration	108	2
ARO:3000606	FEZ-1	FEZ-1 is an Ambler class B MBL; subclass B3 first isolated from Legionella gormanii. It has activity against a broad range of beta-lactams and is only active with two Zn(II) ions in the active site.	FEZ beta-lactamase	carbapenem;cephalosporin;penam	Multidrug	antibiotic inactivation	1550	29
ARO:3000614	mef(E)	mef(E) is a proton motive efflux pump in Streptococcus pneumoniae that confers resistance to macrolides. It is found on the same operon as mefA and the ABC-efflux pump mel.	major facilitator superfamily (MFS) antibiotic efflux pump	macrolide antibiotic	macrolide	antibiotic efflux	1032	19
ARO:3000616	mel	Mel, a homolog of MsrA, is an ABC-F subfamily protein associated with macrolide resistance. It is expressed on the same operon as mefA and mefE, both MFS-type efflux proteins that confer macrolide resistance.	msr-type ABC-F protein	macrolide antibiotic;streptogramin antibiotic	Multidrug	antibiotic target protection	7076	125
ARO:3000617	mecA	A foreign PBP2a acquired by lateral gene transfer that is able to perform peptidoglycan synthesis in the presence of beta-lactams.	methicillin resistant PBP2	carbapenem;cephalosporin;cephamycin;monobactam;penam	Multidrug	antibiotic target replacement	838	17
ARO:3000620	adeL	AdeL is a regulator of AdeFGH in Acinetobacter baumannii. AdeL mutations are associated with AdeFGH overexpression and multidrug resistance.	resistance-nodulation-cell division (RND) antibiotic efflux pump	fluoroquinolone antibiotic;tetracycline antibiotic	Multidrug	antibiotic efflux	2348	95
ARO:3000621	PC1 beta-lactamase (blaZ)	The blaZ beta-lactamase is found in Bacillus subtilis and Staphylococcus aureus.	BlaZ beta-lactamase	penam	penam	antibiotic inactivation	6	1
ARO:3000656	AcrS	AcrS is a repressor of the AcrAB efflux complex and is associated with the expression of AcrEF. AcrS is believed to regulate a switch between AcrAB and AcrEF efflux.	resistance-nodulation-cell division (RND) antibiotic efflux pump	cephalosporin;cephamycin;disinfecting agents and antiseptics;fluoroquinolone antibiotic;glycylcycline;penam;phenicol antibiotic;rifamycin antibiotic;tetracycline antibiotic	Multidrug	antibiotic efflux	1058	19
ARO:3000676	H-NS	H-NS is a histone-like protein involved in global gene regulation in Gram-negative bacteria. It is a repressor of the membrane fusion protein genes acrE, mdtE, and emrK as well as nearby genes of many RND-type multidrug exporters.	major facilitator superfamily (MFS) antibiotic efflux pump;resistance-nodulation-cell division (RND) antibiotic efflux pump	cephalosporin;cephamycin;fluoroquinolone antibiotic;macrolide antibiotic;penam;tetracycline antibiotic	Multidrug	antibiotic efflux	50	3
ARO:3000746	mepR	MepR is an upstream repressor of MepA in Staphylococcus aureus. It is part of the mepRAB operon.	multidrug and toxic compound extrusion (MATE) transporter	glycylcycline;tetracycline antibiotic	Multidrug	antibiotic efflux	4	1
ARO:3000753	abeM	AbeM is an multidrug efflux pump found in Acinetobacter baumannii.	multidrug and toxic compound extrusion (MATE) transporter	disinfecting agents and antiseptics;fluoroquinolone antibiotic	Multidrug	antibiotic efflux	80	5
ARO:3000768	abeS	AbeS in an efflux pump of the SMR family of transporters found in Acinetobacter baumannii.	small multidrug resistance (SMR) antibiotic efflux pump	aminocoumarin antibiotic;macrolide antibiotic	Multidrug	antibiotic efflux	40	4
ARO:3000774	adeA	AdeA is the membrane fusion protein of the multidrug efflux complex AdeABC.	resistance-nodulation-cell division (RND) antibiotic efflux pump	glycylcycline;tetracycline antibiotic	Multidrug	antibiotic efflux	146	6
ARO:3000775	adeB	AdeB is the multidrug transporter of the adeABC efflux system.	resistance-nodulation-cell division (RND) antibiotic efflux pump	glycylcycline;tetracycline antibiotic	Multidrug	antibiotic efflux	2734	70
ARO:3000777	adeF	AdeF is the membrane fusion protein of the multidrug efflux complex AdeFGH.	resistance-nodulation-cell division (RND) antibiotic efflux pump	fluoroquinolone antibiotic;tetracycline antibiotic	Multidrug	antibiotic efflux	1952	71
ARO:3000778	adeG	AdeG is the inner membrane transporter of the AdeFGH multidrug efflux complex.	resistance-nodulation-cell division (RND) antibiotic efflux pump	fluoroquinolone antibiotic;tetracycline antibiotic	Multidrug	antibiotic efflux	2482	55
ARO:3000779	adeH	AdeH is the outer membrane channel protein of the AdeFGH multidrug efflux complex.	resistance-nodulation-cell division (RND) antibiotic efflux pump	fluoroquinolone antibiotic;tetracycline antibiotic	Multidrug	antibiotic efflux	1666	59
ARO:3000780	adeI	AdeI is the membrane fusion protein of the AdeIJK multidrug efflux complex.	resistance-nodulation-cell division (RND) antibiotic efflux pump	carbapenem;cephalosporin;diaminopyrimidine antibiotic;fluoroquinolone antibiotic;lincosamide antibiotic;macrolide antibiotic;penem;phenicol antibiotic;rifamycin antibiotic;tetracycline antibiotic	Multidrug	antibiotic efflux	1180	21
ARO:3000781	adeJ	AdeJ is a RND efflux protein that acts as the inner membrane transporter of the AdeIJK efflux complex. It has 57% identity with E. coli AcrB.	resistance-nodulation-cell division (RND) antibiotic efflux pump	carbapenem;cephalosporin;diaminopyrimidine antibiotic;fluoroquinolone antibiotic;lincosamide antibiotic;macrolide antibiotic;penem;phenicol antibiotic;rifamycin antibiotic;tetracycline antibiotic	Multidrug	antibiotic efflux	508	24
ARO:3000782	adeK	AdeK is the outer membrane factor protein in the adeIJK multidrug efflux complex.	resistance-nodulation-cell division (RND) antibiotic efflux pump	carbapenem;cephalosporin;diaminopyrimidine antibiotic;fluoroquinolone antibiotic;lincosamide antibiotic;macrolide antibiotic;penem;phenicol antibiotic;rifamycin antibiotic;tetracycline antibiotic	Multidrug	antibiotic efflux	744	17
ARO:3000783	cmeA	CmeA is the membrane fusion protein of the CmeABC multidrug efflux complex.	resistance-nodulation-cell division (RND) antibiotic efflux pump	cephalosporin;fluoroquinolone antibiotic;fusidane antibiotic;macrolide antibiotic	Multidrug	antibiotic efflux	40	1
ARO:3000784	cmeB	CmeB is the inner membrane transporter the CmeABC multidrug efflux complex.	resistance-nodulation-cell division (RND) antibiotic efflux pump	cephalosporin;fluoroquinolone antibiotic;fusidane antibiotic;macrolide antibiotic	Multidrug	antibiotic efflux	1664	58
ARO:3000785	cmeC	CmeC is the outer membrane channel protein of the CmeABC multidrug efflux complex.	resistance-nodulation-cell division (RND) antibiotic efflux pump	cephalosporin;fluoroquinolone antibiotic;fusidane antibiotic;macrolide antibiotic	Multidrug	antibiotic efflux	10	2
ARO:3000789	mdsA	MdsA is the membrane fusion protein of the multidrug and metal efflux complex MdsABC.	resistance-nodulation-cell division (RND) antibiotic efflux pump	carbapenem;cephalosporin;cephamycin;monobactam;penam;penem;phenicol antibiotic	Multidrug	antibiotic efflux	566	19
ARO:3000790	mdsB	MdsB is the inner membrane transporter of the multidrug and metal efflux complex MdsABC. mdsB corresponds to 1 locus in Pseudomonas aeruginosa PAO1 (gene name: mexQ) and 2 loci in Pseudomonas aeruginosa LESB58.	resistance-nodulation-cell division (RND) antibiotic efflux pump	carbapenem;cephalosporin;cephamycin;monobactam;penam;penem;phenicol antibiotic	Multidrug	antibiotic efflux	3806	121
ARO:3000791	mdsC	MdsC is the outer membrane channel of the multidrug and metal efflux complex MdsABC.	resistance-nodulation-cell division (RND) antibiotic efflux pump	carbapenem;cephalosporin;cephamycin;monobactam;penam;penem;phenicol antibiotic	Multidrug	antibiotic efflux	824	19
ARO:3000792	mdtA	MdtA is the membrane fusion protein of the multidrug efflux complex mdtABC.	resistance-nodulation-cell division (RND) antibiotic efflux pump	aminocoumarin antibiotic	aminocoumarin	antibiotic efflux	7964	220
ARO:3000793	mdtB	MdtB is a transporter that forms a heteromultimer complex with MdtC to form a multidrug transporter. MdtBC is part of the MdtABC-TolC efflux complex.	resistance-nodulation-cell division (RND) antibiotic efflux pump	aminocoumarin antibiotic	aminocoumarin	antibiotic efflux	6342	225
ARO:3000794	mdtC	MdtC is a transporter that forms a heteromultimer complex with MdtB to form a multidrug transporter. MdtBC is part of the MdtABC-TolC efflux complex. In the absence of MdtB, MdtC can form a homomultimer complex that results in a functioning efflux complex with a narrower drug specificity. mdtC corresponds to 3 loci in Pseudomonas aeruginosa PAO1 (gene name: muxC/muxB) and 3 loci in Pseudomonas ae…	resistance-nodulation-cell division (RND) antibiotic efflux pump	aminocoumarin antibiotic	aminocoumarin	antibiotic efflux	11296	371
ARO:3000795	mdtE	MdtE is the membrane fusion protein of the MdtEF multidrug efflux complex. It shares 70% sequence similarity with AcrA.	resistance-nodulation-cell division (RND) antibiotic efflux pump	fluoroquinolone antibiotic;macrolide antibiotic;penam	Multidrug	antibiotic efflux	1328	14
ARO:3000796	mdtF	MdtF is the multidrug inner membrane transporter for the MdtEF-TolC efflux complex.	resistance-nodulation-cell division (RND) antibiotic efflux pump	fluoroquinolone antibiotic;macrolide antibiotic;penam	Multidrug	antibiotic efflux	396	21
ARO:3000800	MexC	MexC is the membrane fusion protein of the MexCD-OprJ multidrug efflux complex.	resistance-nodulation-cell division (RND) antibiotic efflux pump	aminocoumarin antibiotic;aminoglycoside antibiotic;cephalosporin;diaminopyrimidine antibiotic;fluoroquinolone antibiotic;macrolide antibiotic;penam;phenicol antibiotic;tetracycline antibiotic	Multidrug	antibiotic efflux	390	18
ARO:3000801	MexD	MexD is the multidrug inner membrane transporter of the MexCD-OprJ complex.	resistance-nodulation-cell division (RND) antibiotic efflux pump	aminocoumarin antibiotic;aminoglycoside antibiotic;cephalosporin;diaminopyrimidine antibiotic;fluoroquinolone antibiotic;macrolide antibiotic;penam;phenicol antibiotic;tetracycline antibiotic	Multidrug	antibiotic efflux	1764	83
ARO:3000802	OprJ	OprJ is the outer membrane channel component of the MexCD-OprJ multidrug efflux complex.	resistance-nodulation-cell division (RND) antibiotic efflux pump	aminocoumarin antibiotic;aminoglycoside antibiotic;cephalosporin;diaminopyrimidine antibiotic;fluoroquinolone antibiotic;macrolide antibiotic;penam;phenicol antibiotic;tetracycline antibiotic	Multidrug	antibiotic efflux	326	13
ARO:3000803	MexE	MexE is the membrane fusion protein of the MexEF-OprN multidrug efflux complex.	resistance-nodulation-cell division (RND) antibiotic efflux pump	diaminopyrimidine antibiotic;fluoroquinolone antibiotic;phenicol antibiotic	Multidrug	antibiotic efflux	1412	39
ARO:3000804	MexF	MexF is the multidrug inner membrane transporter of the MexEF-OprN complex. mexF corresponds to 2 loci in Pseudomonas aeruginosa PAO1 (gene name: mexF/mexB) and 4 loci in Pseudomonas aeruginosa LESB58 (gene name: mexD/mexB).	resistance-nodulation-cell division (RND) antibiotic efflux pump	diaminopyrimidine antibiotic;fluoroquinolone antibiotic;phenicol antibiotic	Multidrug	antibiotic efflux	7370	199
ARO:3000805	OprN	OprN is the outer membrane channel component of the MexEF-OprN multidrug efflux complex.	resistance-nodulation-cell division (RND) antibiotic efflux pump	diaminopyrimidine antibiotic;fluoroquinolone antibiotic;phenicol antibiotic	Multidrug	antibiotic efflux	1752	53
ARO:3000806	MexG	MexG is a membrane protein required for MexGHI-OpmD efflux activity.	resistance-nodulation-cell division (RND) antibiotic efflux pump	disinfecting agents and antiseptics;fluoroquinolone antibiotic;tetracycline antibiotic	Multidrug	antibiotic efflux	4	1
ARO:3000807	MexH	MexH is the membrane fusion protein of the efflux complex MexGHI-OpmD.	resistance-nodulation-cell division (RND) antibiotic efflux pump	disinfecting agents and antiseptics;fluoroquinolone antibiotic;tetracycline antibiotic	Multidrug	antibiotic efflux	2354	36
ARO:3000808	MexI	MexI is the inner membrane transporter of the efflux complex MexGHI-OpmD.	resistance-nodulation-cell division (RND) antibiotic efflux pump	disinfecting agents and antiseptics;fluoroquinolone antibiotic;tetracycline antibiotic	Multidrug	antibiotic efflux	3826	124
ARO:3000809	OpmD	OpmD is the outer membrane channel protein of the efflux complex MexGHI-OpmD.	resistance-nodulation-cell division (RND) antibiotic efflux pump	disinfecting agents and antiseptics;fluoroquinolone antibiotic;tetracycline antibiotic	Multidrug	antibiotic efflux	140	7
ARO:3000810	mtrC	MtrC is the membrane fusion protein of the MtrCDE multidrug efflux complex.	resistance-nodulation-cell division (RND) antibiotic efflux pump	macrolide antibiotic;penam	Multidrug	antibiotic efflux	68	3
ARO:3000811	mtrD	MtrD is the inner membrane multidrug transporter of the MtrCDE efflux complex.	resistance-nodulation-cell division (RND) antibiotic efflux pump	macrolide antibiotic;penam	Multidrug	antibiotic efflux	754	43
ARO:3000812	mtrE	MtrE is an outer membrane exporter protein that is part of the MtrCDE multidrug efflux complex.	resistance-nodulation-cell division (RND) antibiotic efflux pump	macrolide antibiotic;penam	Multidrug	antibiotic efflux	152	5
ARO:3000813	MexS	MexS is a suppressor of MexT, which is an activator of the multidrug pump MexEF-OprN. Mutations in MexS lead to multidrug resistance.	resistance-nodulation-cell division (RND) antibiotic efflux pump	diaminopyrimidine antibiotic;fluoroquinolone antibiotic;phenicol antibiotic	Multidrug	antibiotic efflux	8020	210
ARO:3000814	MexT	MexT is a LysR-type transcriptional activator that positively regulates the expression of MexEF-OprN, OprD, and MexS.	resistance-nodulation-cell division (RND) antibiotic efflux pump	diaminopyrimidine antibiotic;fluoroquinolone antibiotic;phenicol antibiotic	Multidrug	antibiotic efflux	298	12
ARO:3000815	mgrA	MgrA, also known as NorR, is a regulator for norA, norB, and tet38. It is a positive regulator for norA expression, but is a direct repressor for norB and an indirect repressor of tet38.	ATP-binding cassette (ABC) antibiotic efflux pump;major facilitator superfamily (MFS) antibiotic efflux pump	cephalosporin;disinfecting agents and antiseptics;fluoroquinolone antibiotic;penam;peptide antibiotic;tetracycline antibiotic	Multidrug	antibiotic efflux	288	9
ARO:3000816	mtrA	MtrA is a transcriptional activator of the MtrCDE multidrug efflux pump of Neisseria gonorrhoeae.	resistance-nodulation-cell division (RND) antibiotic efflux pump	macrolide antibiotic;penam	Multidrug	antibiotic efflux	440	19
ARO:3000817	mtrR	MtrR is a repressor of mtrCDE expression. Mutations in mtrR increase multidrug resistance.	major facilitator superfamily (MFS) antibiotic efflux pump;resistance-nodulation-cell division (RND) antibiotic efflux pump	antibacterial free fatty acids;macrolide antibiotic;penam	Multidrug	antibiotic efflux	4070	101
ARO:3000818	nalC	NalC is a repressor of PA3720-PA3719, which are positive regulators of MexAB-OprM. Thus, nalC mutants confer multidrug resistance.	resistance-nodulation-cell division (RND) antibiotic efflux pump	aminocoumarin antibiotic;carbapenem;cephalosporin;cephamycin;diaminopyrimidine antibiotic;fluoroquinolone antibiotic;macrolide antibiotic;monobactam;penam;penem;peptide antibiotic;phenicol antibiotic;sulfonamide antibiotic;tetracycline antibiotic	Multidrug	antibiotic efflux	342	11
ARO:3000819	nalD	NalD is a repressor of MexAB-OprM. Mutations lead to multidrug resistance and MexAB-OprM overexpression.	resistance-nodulation-cell division (RND) antibiotic efflux pump	aminocoumarin antibiotic;carbapenem;cephalosporin;cephamycin;diaminopyrimidine antibiotic;fluoroquinolone antibiotic;macrolide antibiotic;monobactam;penam;penem;peptide antibiotic;phenicol antibiotic;sulfonamide antibiotic;tetracycline antibiotic	Multidrug	antibiotic efflux	1606	41
ARO:3000822	pmrA	PmrA is a MFS-type efflux pump expressed in Streptococcus pneumoniae that confers low-level resistance to norfloxacin, ciprofloxacin, and acriflavine.	major facilitator superfamily (MFS) antibiotic efflux pump	fluoroquinolone antibiotic	fluoroquinolone	antibiotic efflux	3048	42
ARO:3000823	ramA	RamA (resistance antibiotic multiple) is a positive regulator of AcrAB-TolC and leads to high level multidrug resistance in Klebsiella pneumoniae, Salmonella enterica, and Enterobacter aerugenes, increasing the expression of both the mar operon as well as AcrAB. RamA also decreases OmpF expression.	General Bacterial Porin with reduced permeability to beta-lactams;resistance-nodulation-cell division (RND) antibiotic efflux pump	carbapenem;cephalosporin;cephamycin;disinfecting agents and antiseptics;fluoroquinolone antibiotic;glycylcycline;monobactam;penam;penem;phenicol antibiotic;rifamycin antibiotic;tetracycline antibiotic	Multidrug	antibiotic efflux;reduced permeability to antibiotic	68	4
ARO:3000826	sdiA	SdiA is a cell division regulator that is also a positive regulator of AcrAB only when it's expressed from a plasmid. When the sdiA gene is on the chromosome, it has no effect on expression of acrAB.	resistance-nodulation-cell division (RND) antibiotic efflux pump	cephalosporin;disinfecting agents and antiseptics;fluoroquinolone antibiotic;glycylcycline;penam;phenicol antibiotic;rifamycin antibiotic;tetracycline antibiotic	Multidrug	antibiotic efflux	150	5
ARO:3000828	baeR	BaeR is a response regulator that promotes the expression of MdtABC and AcrD efflux complexes.	resistance-nodulation-cell division (RND) antibiotic efflux pump	aminocoumarin antibiotic;aminoglycoside antibiotic	Multidrug	antibiotic efflux	9080	263
ARO:3000829	baeS	BaeS is a sensor kinase in the BaeSR regulatory system. While it phosphorylates BaeR to increase its activity, BaeS is not necessary for overexpressed BaeR to confer resistance.	resistance-nodulation-cell division (RND) antibiotic efflux pump	aminocoumarin antibiotic;aminoglycoside antibiotic	Multidrug	antibiotic efflux	7208	158
ARO:3000830	cpxA	CpxA is a membrane-localized sensor kinase that is activated by envelope stress. It starts a kinase cascade that activates CpxR, which promotes efflux complex expression.	resistance-nodulation-cell division (RND) antibiotic efflux pump	aminocoumarin antibiotic;aminoglycoside antibiotic	Multidrug	antibiotic efflux	4358	118
ARO:3000832	evgA	EvgA, when phosphorylated, is a positive regulator for efflux protein complexes emrKY and mdtEF. While usually phosphorylated in a EvgS dependent manner, it can be phosphorylated in the absence of EvgS when overexpressed.	major facilitator superfamily (MFS) antibiotic efflux pump;resistance-nodulation-cell division (RND) antibiotic efflux pump	fluoroquinolone antibiotic;macrolide antibiotic;penam;tetracycline antibiotic	Multidrug	antibiotic efflux	15504	357
ARO:3000833	evgS	EvgS is a sensor protein that phosphorylates the regulatory protein EvgA. evgS corresponds to 1 locus in Pseudomonas aeruginosa PAO1 and 1 locus in Pseudomonas aeruginosa LESB58.	major facilitator superfamily (MFS) antibiotic efflux pump;resistance-nodulation-cell division (RND) antibiotic efflux pump	fluoroquinolone antibiotic;macrolide antibiotic;penam;tetracycline antibiotic	Multidrug	antibiotic efflux	42106	962
ARO:3000838	arlR	ArlR is a response regulator that binds to the norA promoter to activate expression. ArlR must first be phosphorylated by ArlS.	major facilitator superfamily (MFS) antibiotic efflux pump	disinfecting agents and antiseptics;fluoroquinolone antibiotic	Multidrug	antibiotic efflux	33586	724
ARO:3000839	arlS	ArlS is a protein histidine kinase that phosphorylates ArlR, a promoter for norA expression.	major facilitator superfamily (MFS) antibiotic efflux pump	disinfecting agents and antiseptics;fluoroquinolone antibiotic	Multidrug	antibiotic efflux	11534	205
ARO:3000840	JOHN-1	JOHN-1 is an Ambler class B carbapenem-hydrolysing beta-lactamase from Flavobacterium johnsoniae.	JOHN beta-lactamase	carbapenem;cephalosporin;penam	Multidrug	antibiotic inactivation	124	2
ARO:3000844	TUS-1	TUS-1 is a chromosome-encoded beta-lactamase from Myroides odoratus and Myroides odoratimimus.	TUS beta-lactamase	carbapenem;cephalosporin;cephamycin;penam;penem	Multidrug	antibiotic inactivation	20	2
ARO:3000845	GIM-1	GIM-1 is an integron-encoded B1 beta-lactamase found in Pseudomonas aeruginosa.	GIM beta-lactamase	carbapenem;cephalosporin;cephamycin;monobactam;penam;penem	Multidrug	antibiotic inactivation	72	2
ARO:3000847	KHM-1	KHM-1 is a plasmid-mediated metallo-beta-lactamase found in Citrobacter freundii that confers resistance to all broad-spectrum beta-lactams, execpt for monobactams.	KHM beta-lactamase	carbapenem;cephalosporin;cephamycin;penam;penem	Multidrug	antibiotic inactivation	68	1
ARO:3000849	SFH-1	SFH-1 confers resistance to carbapenems in Serratia fonticola.	SFH beta-lactamase	carbapenem	carbapenem	antibiotic inactivation	36	1
ARO:3000851	THIN-B	THIN-B, isolated from Janthinobacterium lividum, hydrolyzes a broad spectrum of beta-lactams including penicillins, cephalosporins, and carbapenems.	THIN-B beta-lactamase	carbapenem;cephalosporin;penam	Multidrug	antibiotic inactivation	138	6
ARO:3000853	AIM-1	AIM-1 is an Ambler class B beta-lactamase that hydrolyzes most beta-lactams except aztreonam and ceftazidime. It was isolated from Pseudomonas aeruginosa and was the first subclass B3 mobile-elements encoded beta-lactamase discovered.	AIM beta-lactamase	cephalosporin;cephamycin;penam	Multidrug	antibiotic inactivation	184	5
ARO:3000854	SMB-1	SMB-1 can hydrolyze a variety of beta-lactams, including penicillins, cephalosporins, and carbapenems. It was identified in Serratia marcescens.	SMB beta-lactamase	carbapenem;cephalosporin;penam	Multidrug	antibiotic inactivation	38	1
ARO:3000855	CAU-1	CAU-1 is a B3 metallo-beta-lactamase that is encoded by the Caulobacter crescentus chromosome.	CAU beta-lactamase	carbapenem;penam	Multidrug	antibiotic inactivation	54	3
ARO:3000856	BJP-1	BJP-1 is a subclass B3 ortholog found in Bradyrhizobium japonicum that hydrolyzes most beta-lactams except aztreonam, ticarcillin, and temocillin.	BJP beta-lactamase	carbapenem	carbapenem	antibiotic inactivation	140	9
ARO:3000859	rmtA	RmtA is a 16S rRNA methyltransferase found in Pseudomonas aeruginosa which methylates G1405 of the 16S rRNA. It confers high level resistance to many aminoglycosides.	16S rRNA methyltransferase (G1405)	aminoglycoside antibiotic	aminoglycoside	antibiotic target alteration	204	5
ARO:3000860	rmtB	RmtB is a 16S rRNA methyltransferase that targets mature or nearly mature 30S subunits. It transfers a methyl group from S-adenosyl-L-methionine to N7-G1405 of the 16S rRNA, an aminoglycoside binding site.	16S rRNA methyltransferase (G1405)	aminoglycoside antibiotic	aminoglycoside	antibiotic target alteration	12	1
ARO:3000862	sgm	Sgm, or sisomicin-gentamicin methyltransferase, methylates G1405 of 16S rRNA to confer resistance to various aminoglycosides.	16S rRNA methyltransferase (G1405)	aminoglycoside antibiotic	aminoglycoside	antibiotic target alteration	620	6
ARO:3000866	oleI	OleI is a glycosyltransferase found in Streptomyces antibioticus, specifically the oleandomycin biosynthetic cluster. OleI glycosylates oleandomycin to confer self-resistance.	ole glycosyltransferase	macrolide antibiotic	macrolide	antibiotic inactivation	1198	17
ARO:3000948	TEM-81	TEM-81 is an inhibitor-resistant beta-lactamase found in E. coli.	TEM beta-lactamase	cephalosporin;monobactam;penam;penem	Multidrug	antibiotic inactivation	82	3
ARO:3001032	TEM-166	TEM-166 is a beta-lactamase found in E. coli.	TEM beta-lactamase	cephalosporin;monobactam;penam;penem	Multidrug	antibiotic inactivation	38	1
ARO:3001068	SHV-9	SHV-9 is an extended-spectrum beta-lactamase found in Klebsiella pneumoniae.	SHV beta-lactamase	carbapenem;cephalosporin;penam	Multidrug	antibiotic inactivation	16	1
ARO:3001109	SHV-52	SHV-52 is a beta-lactamase that has been found in clinical isolates.	SHV beta-lactamase	carbapenem;cephalosporin;penam	Multidrug	antibiotic inactivation	136	2
ARO:3001164	SHV-115	SHV-115 is an extended-spectrum beta-lactamase that has been found in clinical isolates.	SHV beta-lactamase	carbapenem;cephalosporin;penam	Multidrug	antibiotic inactivation	28	1
ARO:3001170	SHV-123	SHV-123 is a beta-lactamase that has been found in clinical isolates.	SHV beta-lactamase	carbapenem;cephalosporin;penam	Multidrug	antibiotic inactivation	44	1
ARO:3001205	BRP(MBL)	A novel bleomycin resistance protein encoded by a metallo-beta-lactamase-associated ble gene. Expression of BRP(MBL) confers resistance to bleomycin and bleomycin-like antibiotics in Enterobacteriaceae and Acinetobacter, where it is co-expressed with an MBL and controlled by the same promoter region.	Bleomycin resistant protein	glycopeptide antibiotic	glycopeptide	antibiotic inactivation	2	1
ARO:3001209	mecC	A foreign PBP2a acquired by lateral gene transfer that able to perform peptidoglycan synthesis in the presence of beta-lactams.	methicillin resistant PBP2	carbapenem;cephalosporin;cephamycin;monobactam;penam	Multidrug	antibiotic target replacement	1202	35
ARO:3001214	mdtM	Multidrug resistance protein MdtM.	major facilitator superfamily (MFS) antibiotic efflux pump	disinfecting agents and antiseptics;fluoroquinolone antibiotic;lincosamide antibiotic;nucleoside antibiotic;phenicol antibiotic	Multidrug	antibiotic efflux	32	4
ARO:3001216	mdtH	Multidrug resistance protein MdtH.	major facilitator superfamily (MFS) antibiotic efflux pump	fluoroquinolone antibiotic	fluoroquinolone	antibiotic efflux	396	10
ARO:3001265	Erm(30)	Erm(30) confers a MLSb resistant phenotype. Along with erm(31), these genes are responsible for self-resistance in the pikromycin/narbomycin/methymycin/neomethymycin producer, Streptomyces venezuelae.	Erm 23S ribosomal RNA methyltransferase	lincosamide antibiotic;macrolide antibiotic;streptogramin antibiotic	MLS	antibiotic target alteration	696	19
ARO:3001299	tlrB conferring tylosin resistance	TlrB is a methyltransferase found in Streptomyces fradiae and confers resistance to mycinamicin, tylosin and lincosamides. Specifically, this enzyme adds a methyl group to guanosine 748 (E. coli numbering). TlrB is found in the tylosin biosynthetic cluster and is one mechanism by which S. fradiae protects itself from self-destruction when producing this macrolide.	non-erm 23S ribosomal RNA methyltransferase (G748)	lincosamide antibiotic;macrolide antibiotic	Multidrug	antibiotic target alteration	64	6
ARO:3001300	myrA	myrA is a methyltransferase found in Micromonospora griseorubida and confers resistance to mycinamicin and tylosin. Specifically, this enzyme adds a methyl group to guanosine 748 (E. coli numbering) of 23S ribosomal RNA. MyrA is found in the mycinamicin biosynthetic cluster and is one mechanism by which M. griseorubida protects itself from self-destruction when producing this macrolide.	non-erm 23S ribosomal RNA methyltransferase (G748)	lincosamide antibiotic;macrolide antibiotic	Multidrug	antibiotic target alteration	644	15
ARO:3001301	RlmA(II)	RlmA(II) is a methyltransferase found in Streptococcus pneumoniae and confers resistance to tylosin and mycinamicin. Specifically, this enzyme adds a methyl group to guanosine 748 (E. coli numbering) of 23S ribosomal RNA.	non-erm 23S ribosomal RNA methyltransferase (G748)	lincosamide antibiotic;macrolide antibiotic	Multidrug	antibiotic target alteration	44	1
ARO:3001302	chrB	ChrB is a methyltransferase found in Streptomyces bikiniensis and confers resistance to chalcomycin, mycinamicin, and tylosin. Specifically, this enzyme adds a methyl group to guanosine 748 (E. coli numbering). chrB is found in the chalcomycin biosynthetic cluster and is responsible for self-resistance in S. bikiniensis.	non-erm 23S ribosomal RNA methyltransferase (G748)	lincosamide antibiotic;macrolide antibiotic	Multidrug	antibiotic target alteration	764	13
ARO:3001303	ErmO-srmA	ErmO (gene srmA) is a methyltransferase found in the spiramycin producer Streptomyces ambofaciens. Like other Erm enzymes, it catalyzes the methylation of A2058 of the 23S ribosomal RNA. Specifically, this enzyme transfers only one methyl group. The gene is responsible for self-resistance to spiramycin.	Erm 23S ribosomal RNA methyltransferase	lincosamide antibiotic;macrolide antibiotic;streptogramin antibiotic	MLS	antibiotic target alteration	34	1
ARO:3001304	ErmS	ErmS is a methyltransferase found in the tylosin producer Streptomyces fradiae. Like other Erm enzymes, it catalyzes the methylation of A2058 of the 23S ribosomal RNA. Specifically, this enzyme transfers two methyl groups. The gene is found within the tylosin biosynthetic cluster and is responsible for self-resistance.	Erm 23S ribosomal RNA methyltransferase	lincosamide antibiotic;macrolide antibiotic;streptogramin B antibiotic;streptogramin antibiotic	MLS	antibiotic target alteration	398	12
ARO:3001305	ErmU	ErmU is a methyltransferase found in the lincomycin producer Streptomyces lincolnensis. Like other Erm enzymes, it catalyzes the methylation of A2058 of the 23S ribosomal RNA. Specifically, this enzyme transfers only one methyl group. The gene is found in the lincomycin biosynthetic cluster and is responsible for self-resistance.	Erm 23S ribosomal RNA methyltransferase	lincosamide antibiotic;macrolide antibiotic;streptogramin antibiotic	MLS	antibiotic target alteration	30	1
ARO:3001306	ErmW	ErmW is a methyltransferase found in the mycinamicin producer Micromonospora griseorubida. Like other Erm enzymes, it catalyzes the methylation of A2058 of the 23S ribosomal RNA. The gene is found within the mycinamicin biosynthetic cluster and is responsible for self-resistance.	Erm 23S ribosomal RNA methyltransferase	lincosamide antibiotic;macrolide antibiotic;streptogramin antibiotic	MLS	antibiotic target alteration	340	9
ARO:3001313	facT	Efflux protein facT confers resistance to factumycin. The gene has been heterologously expressed in S. coelicolor and its function confirmed. It is possible that this gene can export other kirromycin-like elfamycins, but this has not been tested.	major facilitator superfamily (MFS) antibiotic efflux pump	elfamycin antibiotic	elfamycin	antibiotic efflux	20114	650
ARO:3001327	MdtK	A multidrug and toxic compound extrusions (MATE) transporter conferring resistance to norfloxacin, doxorubicin and acriflavine.	multidrug and toxic compound extrusion (MATE) transporter	fluoroquinolone antibiotic	fluoroquinolone	antibiotic efflux	560	16
ARO:3001328	Escherichia coli mdfA	Multidrug efflux pump in E. coli. This multidrug efflux system was originally identified as the Cmr/CmlA chloramphenicol exporter.	major facilitator superfamily (MFS) antibiotic efflux pump	disinfecting agents and antiseptics;tetracycline antibiotic	Multidrug	antibiotic efflux	124	2
ARO:3001329	mdtG	The MdtG protein, also named YceE, appears to be a member of the major facilitator superfamily of transporters, and it has been reported, when overexpressed, to increase fosfomycin and deoxycholate resistances. mdtG is a member of the marA-soxS-rob regulon.	major facilitator superfamily (MFS) antibiotic efflux pump	phosphonic acid antibiotic	phosphonic acid	antibiotic efflux	1224	33
ARO:3001337	SHV-99	SHV-99 is a beta-lactamase found in Klebsiella pneumoniae.	SHV beta-lactamase	carbapenem;cephalosporin;penam	Multidrug	antibiotic inactivation	30	1
ARO:3001815	ACC-1	ACC-1 is a beta-lactamase found in Klebsiella pneumoniae.	ACC beta-lactamase	cephalosporin;cephamycin;monobactam;oxacephem;penam	Multidrug	antibiotic inactivation	4	1
ARO:3001816	ACC-2	ACC-2 is a beta-lactamase found in Hafnia alvei.	ACC beta-lactamase	cephalosporin;monobactam;penam	Multidrug	antibiotic inactivation	24	3
ARO:3001817	ACC-3	ACC-3 is a beta-lactamase found in Hafnia alvei.	ACC beta-lactamase	cephalosporin;monobactam;penam	Multidrug	antibiotic inactivation	438	1
ARO:3001818	ACC-4	ACC-4 is a beta-lactamase found in Escherichia coli.	ACC beta-lactamase	cephalosporin;monobactam;penam	Multidrug	antibiotic inactivation	120	4
ARO:3001832	ACT-10	ACT-10 is a beta-lactamase. From the Lahey list of ACT beta-lactamases.	ACT beta-lactamase	carbapenem;cephalosporin;cephamycin;penam	Multidrug	antibiotic inactivation	6	1
ARO:3001834	ACT-12	ACT-12 is a beta-lactamase. From the Lahey list of ACT beta-lactamases.	ACT beta-lactamase	carbapenem;cephalosporin;cephamycin;penam	Multidrug	antibiotic inactivation	72	2
ARO:3001840	ACT-19	ACT-19 is a beta-lactamase. From the Lahey list of ACT beta-lactamases.	ACT beta-lactamase	carbapenem;cephalosporin;cephamycin;penam	Multidrug	antibiotic inactivation	116	3
ARO:3001842	ACT-21	ACT-21 is a beta-lactamase. From the Lahey list of ACT beta-lactamases.	ACT beta-lactamase	carbapenem;cephalosporin;cephamycin;penam	Multidrug	antibiotic inactivation	42	2
ARO:3001843	ACT-22	ACT-22 is a beta-lactamase. From the Lahey list of ACT beta-lactamases.	ACT beta-lactamase	carbapenem;cephalosporin;cephamycin;penam	Multidrug	antibiotic inactivation	224	3
ARO:3001850	ACT-30	ACT-30 is a beta-lactamase. From the Lahey list of ACT beta-lactamases.	ACT beta-lactamase	carbapenem;cephalosporin;cephamycin;penam	Multidrug	antibiotic inactivation	74	2
ARO:3001862	IMI-5	IMI-5 is a beta-lactamase. From the Lahey list of IMI beta-lactamases.	IMI beta-lactamase	carbapenem	carbapenem	antibiotic inactivation	116	2
ARO:3001876	CTX-M-13	CTX-M-13 is a beta-lactamase found in the Enterobacteriaceae family.	CTX-M beta-lactamase	cephalosporin	cephalosporin	antibiotic inactivation	6	1
ARO:3001920	CTX-M-59	CTX-M-59 is a beta-lactamase found in Klebsiella pneumoniae.	CTX-M beta-lactamase	cephalosporin	cephalosporin	antibiotic inactivation	344	2
ARO:3001928	CTX-M-67	CTX-M-67 is a beta-lactamase found in Escherichia coli.	CTX-M beta-lactamase	cephalosporin	cephalosporin	antibiotic inactivation	8	1
ARO:3001981	CTX-M-122	CTX-M-122 is a beta-lactamase. From the Lahey list of CTX-M beta-lactamases.	CTX-M beta-lactamase	cephalosporin	cephalosporin	antibiotic inactivation	30	1
ARO:3001989	CTX-M-130	CTX-M-130 is a beta-lactamase. From the Lahey list of CTX-M beta-lactamases.	CTX-M beta-lactamase	cephalosporin	cephalosporin	antibiotic inactivation	2	1
ARO:3002062	CMY-51	CMY-51 is a beta-lactamase. From the Lahey list of CMY beta-lactamases.	CMY beta-lactamase	cephamycin	cephamycin	antibiotic inactivation	80	4
ARO:3002073	CMY-60	CMY-60 is a beta-lactamase. From the Lahey list of CMY beta-lactamases.	CMY beta-lactamase	cephamycin	cephamycin	antibiotic inactivation	14	1
ARO:3002074	CMY-61	CMY-61 is a beta-lactamase. From the Lahey list of CMY beta-lactamases.	CMY beta-lactamase	cephamycin	cephamycin	antibiotic inactivation	10	1
ARO:3002086	CMY-73	CMY-73 is a beta-lactamase. From the Lahey list of CMY beta-lactamases.	CMY beta-lactamase	cephamycin	cephamycin	antibiotic inactivation	2	1
ARO:3002111	CMY-98	CMY-98 is a beta-lactamase. From the Lahey list of CMY beta-lactamases.	CMY beta-lactamase	cephamycin	cephamycin	antibiotic inactivation	48	2
ARO:3002134	DHA-3	DHA-3 is a beta-lactamase found in Klebsiella pneumoniae.	DHA beta-lactamase	cephalosporin;cephamycin	Multidrug	antibiotic inactivation	78	2
ARO:3002135	DHA-6	DHA-6 is a beta-lactamase found in the Enterobacteriaceae family.	DHA beta-lactamase	cephalosporin;cephamycin	Multidrug	antibiotic inactivation	4	1
ARO:3002140	DHA-9	DHA-9 is a beta-lactamase. From the Lahey list of DHA beta-lactamases.	DHA beta-lactamase	cephalosporin;cephamycin	Multidrug	antibiotic inactivation	522	4
ARO:3002143	DHA-12	DHA-12 is a beta-lactamase. From the Lahey list of DHA beta-lactamases.	DHA beta-lactamase	cephalosporin;cephamycin	Multidrug	antibiotic inactivation	172	4
ARO:3002146	DHA-15	DHA-15 is a beta-lactamase. From the Lahey list of DHA beta-lactamases.	DHA beta-lactamase	cephalosporin;cephamycin	Multidrug	antibiotic inactivation	28	2
ARO:3002147	DHA-16	DHA-16 is a beta-lactamase. From the Lahey list of DHA beta-lactamases.	DHA beta-lactamase	cephalosporin;cephamycin	Multidrug	antibiotic inactivation	60	1
ARO:3002149	DHA-18	DHA-18 is a beta-lactamase. From the Lahey list of DHA beta-lactamases.	DHA beta-lactamase	cephalosporin;cephamycin	Multidrug	antibiotic inactivation	44	1
ARO:3002150	DHA-19	DHA-19 is a beta-lactamase. From the Lahey list of DHA beta-lactamases.	DHA beta-lactamase	cephalosporin;cephamycin	Multidrug	antibiotic inactivation	54	1
ARO:3002151	DHA-20	DHA-20 is a beta-lactamase. From the Lahey list of DHA beta-lactamases.	DHA beta-lactamase	cephalosporin;cephamycin	Multidrug	antibiotic inactivation	74	4
ARO:3002152	DHA-21	DHA-21 is a beta-lactamase. From the Lahey list of DHA beta-lactamases.	DHA beta-lactamase	cephalosporin;cephamycin	Multidrug	antibiotic inactivation	42	2
ARO:3002155	FOX-1	FOX-1 is a beta-lactamase found in Klebsiella pneumoniae.	FOX beta-lactamase	cephalosporin;cephamycin	Multidrug	antibiotic inactivation	232	1
ARO:3002156	FOX-2	FOX-2 is a beta-lactamase found in Escherichia coli.	FOX beta-lactamase	cephalosporin;cephamycin	Multidrug	antibiotic inactivation	46	2
ARO:3002158	FOX-4	FOX-4 is a beta-lactamase found in Escherichia coli.	FOX beta-lactamase	cephalosporin;cephamycin	Multidrug	antibiotic inactivation	486	4
ARO:3002162	FOX-10	FOX-10 is a beta-lactamase. From the Lahey list of FOX beta-lactamases.	FOX beta-lactamase	cephalosporin;cephamycin	Multidrug	antibiotic inactivation	10	1
ARO:3002163	FOX-9	FOX-9 is a beta-lactamase. From the Lahey list of FOX beta-lactamases.	FOX beta-lactamase	cephalosporin;cephamycin	Multidrug	antibiotic inactivation	30	1
ARO:3002165	FOX-12	FOX-12 is a beta-lactamase. From the Lahey list of FOX beta-lactamases.	FOX beta-lactamase	cephalosporin;cephamycin	Multidrug	antibiotic inactivation	144	2
ARO:3002179	MIR-14	MIR-14 is a beta-lactamase. From the Lahey list of MIR beta-lactamases.	MIR beta-lactamase	cephalosporin;monobactam	Multidrug	antibiotic inactivation	12	1
ARO:3002183	MOX-2	MOX-2 is a beta-lactamase found in Klebsiella pneumoniae.	MOX beta-lactamase	cephalosporin;cephamycin;penam	Multidrug	antibiotic inactivation	162	5
ARO:3002189	MOX-7	MOX-7 is a beta-lactamase. From the Lahey list of MOX beta-lactamases.	MOX beta-lactamase	cephalosporin;cephamycin;penam	Multidrug	antibiotic inactivation	158	1
ARO:3002190	MOX-8	MOX-8 is a beta-lactamase. From the Lahey list of MOX beta-lactamases.	MOX beta-lactamase	cephalosporin;cephamycin;penam	Multidrug	antibiotic inactivation	110	1
ARO:3002191	MOX-9	MOX-9 is a beta-lactamase found in Citrobacter freundii.	MOX beta-lactamase	cephalosporin;cephamycin;penam	Multidrug	antibiotic inactivation	630	4
ARO:3002216	IMP-25	IMP-25 is a beta-lactamase found in Serratia marcescens.	IMP beta-lactamase	carbapenem;cephalosporin;cephamycin;penam;penem	Multidrug	antibiotic inactivation	40	1
ARO:3002237	IMP-46	IMP-46 is a beta-lactamase. From the Lahey list of IMP beta-lactamases.	IMP beta-lactamase	carbapenem;cephalosporin;cephamycin;penam;penem	Multidrug	antibiotic inactivation	6	1
ARO:3002246	CARB-7	CARB-7 is a beta-lactamase found in Vibrio cholerae.	CARB beta-lactamase	penam	penam	antibiotic inactivation	322	3
ARO:3002260	IND-4	IND-4 is a beta-lactamase found in Chryseobacterium indologenes.	IND beta-lactamase	carbapenem	carbapenem	antibiotic inactivation	64	1
ARO:3002299	VIM-29	VIM-29 is a beta-lactamase found in the Enterobacteriaceae family.	VIM beta-lactamase	carbapenem;cephalosporin;cephamycin;penam;penem	Multidrug	antibiotic inactivation	196	1
ARO:3002302	VIM-32	VIM-32 is a beta-lactamase. From the Lahey list of VIM beta-lactamases.	VIM beta-lactamase	carbapenem;cephalosporin;cephamycin;penam;penem	Multidrug	antibiotic inactivation	6	1
ARO:3002423	OKP-A-6	OKP-A-6 is a beta-lactamase found in Klebsiella pneumoniae.	OKP beta-lactamase	cephalosporin;penam	Multidrug	antibiotic inactivation	54	2
ARO:3002428	OKP-A-11	OKP-A-11 is a beta-lactamase found in Klebsiella pneumoniae.	OKP beta-lactamase	cephalosporin;penam	Multidrug	antibiotic inactivation	4	1
ARO:3002443	OKP-B-10	OKP-B-10 is a beta-lactamase found in Klebsiella pneumoniae.	OKP beta-lactamase	cephalosporin;penam	Multidrug	antibiotic inactivation	26	1
ARO:3002452	OKP-B-19	OKP-B-19 is a beta-lactamase found in Klebsiella pneumoniae.	OKP beta-lactamase	cephalosporin;penam	Multidrug	antibiotic inactivation	14	1
ARO:3002458	LEN-8	LEN-8 is a beta-lactamase found in Klebsiella pneumoniae.	LEN beta-lactamase	penam;penem	Multidrug	antibiotic inactivation	4	1
ARO:3002477	LEN-14	LEN-14 is a beta-lactamase. From the Pasteur Institute list of LEN beta-lactamases.	LEN beta-lactamase	penam;penem	Multidrug	antibiotic inactivation	48	1
ARO:3002482	LRA-1	LRA-1 is a beta-lactamase isolated from soil samples in Alaska.	class A LRA beta-lactamase	cephalosporin;penam	Multidrug	antibiotic inactivation	10	1
ARO:3002483	LRA-5	LRA-5 is a beta-lactamase isolated from soil samples in Alaska.	class A LRA beta-lactamase	cephalosporin;penam	Multidrug	antibiotic inactivation	8	1
ARO:3002484	LRA-13	LRA-13 is a class D/class C fusion bifunctional beta-lactamase isolated from soil samples in Alaska.	class C LRA beta-lactamase;class D LRA beta-lactamase	cephalosporin;penam	Multidrug	antibiotic inactivation	12	2
ARO:3002485	LRA-2	LRA-2 is a beta-lactamase isolated from soil samples in Alaska.	subclass B3 LRA beta-lactamase	cephalosporin;penam	Multidrug	antibiotic inactivation	1186	28
ARO:3002487	LRA-8	LRA-8 is a beta-lactamase isolated from soil samples in Alaska.	subclass B3 LRA beta-lactamase	cephalosporin;penam	Multidrug	antibiotic inactivation	356	12
ARO:3002489	LRA-10	LRA-10 is a beta-lactamase isolated from soil samples in Alaska.	class C LRA beta-lactamase	cephalosporin;penam	Multidrug	antibiotic inactivation	112	3
ARO:3002492	LRA-18	LRA-18 is a beta-lactamase isolated from soil samples in Alaska.	class C LRA beta-lactamase	cephalosporin;penam	Multidrug	antibiotic inactivation	228	6
ARO:3002493	SRT-1	SRT-1, isolated from Serratia marcescens, confers resistance to cephalosporins but not carbapenems, penems and monobactams.	SRT beta-lactamase	cephalosporin	cephalosporin	antibiotic inactivation	822	32
ARO:3002494	SRT-2	SRT-2, isolated from Serratia marcescens, is a chromosomal beta-lactamase that confers resistance to cefotaxime.	SRT beta-lactamase	cephalosporin	cephalosporin	antibiotic inactivation	556	19
ARO:3002511	LRA-12	LRA-12 is a beta-lactamase isolated from soil samples in Alaska.	subclass B3 LRA beta-lactamase	cephalosporin;penam	Multidrug	antibiotic inactivation	36	1
ARO:3002512	LRA-17	LRA-17 is a beta-lactamase isolated from soil samples in Alaska.	subclass B3 LRA beta-lactamase	cephalosporin;penam	Multidrug	antibiotic inactivation	144	9
ARO:3002513	LRA-19	LRA-19 is a beta-lactamase isolated from soil samples in Alaska.	subclass B3 LRA beta-lactamase	cephalosporin;penam	Multidrug	antibiotic inactivation	188	5
ARO:3002516	OCH-3	OCH-3 beta-lactamase is an Ambler class C chromosomal-encoded beta-lactamases in Brucella anthropi.	OCH beta-lactamase	cephalosporin;cephamycin;monobactam;penam;penem	Multidrug	antibiotic inactivation	38	2
ARO:3002518	OCH-5	OCH-5 beta-lactamase is an Ambler class C chromosomal-encoded beta-lactamases in Brucella anthropi.	OCH beta-lactamase	cephalosporin;cephamycin;monobactam;penam;penem	Multidrug	antibiotic inactivation	38	1
ARO:3002519	OCH-6	OCH-6 beta-lactamase is an Ambler class C chromosomal-encoded beta-lactamases in Brucella anthropi.	OCH beta-lactamase	cephalosporin;cephamycin;monobactam;penam;penem	Multidrug	antibiotic inactivation	304	2
ARO:3002522	novA	A type III ABC transporter, identified on the novobiocin biosynthetic gene cluster, involved in the transport and resistance of novobiocin.	ATP-binding cassette (ABC) antibiotic efflux pump	aminocoumarin antibiotic	aminocoumarin	antibiotic efflux	43656	1273
ARO:3002524	AAC(2')-Ib	AAC(2')-Ib is a chromosomal-encoded aminoglycoside acetyltransferase in Mycolicibacterium fortuitum and A. baumannii.	AAC(2')	aminoglycoside antibiotic	aminoglycoside	antibiotic inactivation	34	2
ARO:3002525	AAC(2')-Ic	AAC(2')-Ic is a chromosomal-encoded aminoglycoside acetyltransferase in M. tuberculosis and Mycobacterium tuberculosis variant bovis.	AAC(2')	aminoglycoside antibiotic	aminoglycoside	antibiotic inactivation	90	3
ARO:3002526	AAC(2')-Id	AAC(2')-Id is a chromosomal-encoded aminoglycoside acetyltransferase in Mycolicibacterium smegmatis.	AAC(2')	aminoglycoside antibiotic	aminoglycoside	antibiotic inactivation	8	1
ARO:3002528	AAC(3)-Ia	AAC(3)-Ia is an aminoglycoside acetyltransferase encoded by plasmids, transposons, integrons in S. marcescens, E. coli, Acinetobacter baumannii, Klebsiella pneumoniae, Klebsiella oxytoca, P. aeruginosa, Salmonella typhimurium and Proteus mirabilis.	AAC(3)	aminoglycoside antibiotic	aminoglycoside	antibiotic inactivation	4	1
ARO:3002529	AAC(3)-Id	AAC(3)-Id is an aminoglycoside acetyltransferase encoded by genomic islands and integrons in S. enterica, P. mirabilis and Vibrio fluvialis.	AAC(3)	aminoglycoside antibiotic	aminoglycoside	antibiotic inactivation	42	1
ARO:3002530	AAC(3)-Ib	AAC(3)-Ib is an integron-encoded aminoglycoside acetyltransferase in P. aeruginosa.	AAC(3)	aminoglycoside antibiotic	aminoglycoside	antibiotic inactivation	62	5
ARO:3002531	AAC(3)-Ic	AAC(3)-Ic is an integron-encoded aminoglycoside acetyltransferase in P. aeruginosa.	AAC(3)	aminoglycoside antibiotic	aminoglycoside	antibiotic inactivation	76	5
ARO:3002536	AAC(3)-IIIa	AAC(3)-IIIa is a chromosomal-encoded aminoglycoside acetyltransferase in P. aeruginosa.	AAC(3)	aminoglycoside antibiotic	aminoglycoside	antibiotic inactivation	4	2
ARO:3002537	AAC(3)-IIIb	AAC(3)-IIIb is an aminoglycoside acetyltransferase in P. aeruginosa.	AAC(3)	aminoglycoside antibiotic	aminoglycoside	antibiotic inactivation	2	1
ARO:3002538	AAC(3)-IIIc	AAC(3)-IIIc is an aminoglycoside acetyltransferase in P. aeruginosa.	AAC(3)	aminoglycoside antibiotic	aminoglycoside	antibiotic inactivation	24	2
ARO:3002540	AAC(3)-VIa	AAC(3)-VIa is a plasmid-encoded aminoglycoside acetyltransferase in E. cloacae, S. enterica and E. coli.	AAC(3)	aminoglycoside antibiotic	aminoglycoside	antibiotic inactivation	86	1
ARO:3002541	AAC(3)-VIIa	AAC(3)-VIIa is a chromosomal-encoded aminoglycoside acetyltransferase in Streptomyces rimosus.	AAC(3)	aminoglycoside antibiotic	aminoglycoside	antibiotic inactivation	14	1
ARO:3002542	AAC(3)-VIIIa	AAC(3)-VIIIa is a chromosomal-encoded aminoglycoside acetyltransferase in Streptomyces fradiae.	AAC(3)	aminoglycoside antibiotic	aminoglycoside	antibiotic inactivation	44	1
ARO:3002543	AAC(3)-IXa	AAC(3)-IXa is a chromosomal-encoded aminoglycoside acetyltransferase in Micromonospora chalcea.	AAC(3)	aminoglycoside antibiotic	aminoglycoside	antibiotic inactivation	28	2
ARO:3002544	AAC(3)-Xa	AAC(3)-Xa is a chromosomal-encoded aminoglycoside acetyltransferase in Streptomyces griseus.	AAC(3)	aminoglycoside antibiotic	aminoglycoside	antibiotic inactivation	290	6
ARO:3002549	AAC(6')-Ic	AAC(6')-Ic is a chromosomal-encoded aminoglycoside acetyltransferase in S. marcescens.	AAC(6')	aminoglycoside antibiotic	aminoglycoside	antibiotic inactivation	38	1
ARO:3002553	AAC(6')-If	AAC(6')-If is a plasmid-encoded aminoglycoside acetyltransferase in E. cloacae.	AAC(6')	aminoglycoside antibiotic	aminoglycoside	antibiotic inactivation	42	1
ARO:3002554	AAC(6')-Ig	AAC(6')-Ig is a chromosomal-encoded aminoglycoside acetyltransferase in Acinetobacter haemolyticus.	AAC(6')	aminoglycoside antibiotic	aminoglycoside	antibiotic inactivation	30	1
ARO:3002556	AAC(6')-Ii	AAC(6')-Ii is a chromosomal-encoded aminoglycoside acetyltransferase in Enterococcus spp.	AAC(6')	aminoglycoside antibiotic	aminoglycoside	antibiotic inactivation	102	4
ARO:3002563	AAC(6')-Isa	AAC(6')-Isa is a plasmid-encoded aminoglycoside acetyltransferase in Streptomyces albulus.	AAC(6')	aminoglycoside antibiotic	aminoglycoside	antibiotic inactivation	222	9
ARO:3002565	AAC(6')-Iu	AAC(6')-Iu is a chromosomal-encoded aminoglycoside acetyltransferase in Acinetobacter genomosp. 17.	AAC(6')	aminoglycoside antibiotic	aminoglycoside	antibiotic inactivation	4	1
ARO:3002567	AAC(6')-Iw	AAC(6')-Iw is a chromosomal-encoded aminoglycoside acetyltransferase in Acinetobacter sp.	AAC(6')	aminoglycoside antibiotic	aminoglycoside	antibiotic inactivation	24	1
ARO:3002569	AAC(6')-Iy	AAC(6')-Iy is a chromosomal-encoded aminoglycoside acetyltransferase in S. enteritidis and S. enterica. Regulatory mutation required to increase expression of this chromosomally-encoded gene for resistance. In the specific system, aminoglycoside resistance was due to a transcriptional fusion secondary to a chromosomal deletion in which the downstream aac(6')-Iy gene was placed under the control o…	AAC(6')	aminoglycoside antibiotic	aminoglycoside	antibiotic inactivation	46	2
ARO:3002570	AAC(6')-Iz	AAC(6')-Iz is a chromosomal-encoded aminoglycoside acetyltransferase in S. maltophilia.	AAC(6')	aminoglycoside antibiotic	aminoglycoside	antibiotic inactivation	252	2
ARO:3002572	AAC(6')-Iad	AAC(6')-Iad is a plasmid-encoded aminoglycoside acetyltransferase in Acinetobacter genomosp. 3.	AAC(6')	aminoglycoside antibiotic	aminoglycoside	antibiotic inactivation	6	1
ARO:3002575	AAC(6')-Iai	AAC(6')-Iai is an aminoglycoside acetyltransferase encoded by plasmids and integrons in P. aeruginosa.	AAC(6')	aminoglycoside antibiotic	aminoglycoside	antibiotic inactivation	42	1
ARO:3002582	AAC(6')-Ib11	AAC(6')-Ib11 is an integron-encoded aminoglycoside acetyltransferase in S. enterica.	AAC(6')	aminoglycoside antibiotic	aminoglycoside	antibiotic inactivation	34	1
ARO:3002584	AAC(6')-29b	AAC(6')-29b is an integron-encoded aminoglycoside acetyltransferase in P. aeruginosa.	AAC(6')	aminoglycoside antibiotic	aminoglycoside	antibiotic inactivation	70	1
ARO:3002586	AAC(6')-32	AAC(6')-32 is an aminoglycoside acetyltransferase encoded by plasmids and integrons in P. aeruginosa.	AAC(6')	aminoglycoside antibiotic	aminoglycoside	antibiotic inactivation	34	1
ARO:3002587	AAC(6')-I33	AAC(6')-I33 is an integron-encoded aminoglycoside acetyltransferase in P. aeruginosa.	AAC(6')	aminoglycoside antibiotic	aminoglycoside	antibiotic inactivation	10	1
ARO:3002589	AAC(6')-Iid	AAC(6')-Iid is a chromosomal-encoded aminoglycoside acetyltransferase in Enterococcus durans.	AAC(6')	aminoglycoside antibiotic	aminoglycoside	antibiotic inactivation	6	1
ARO:3002591	AAC(6')-Ib-Suzhou	AAC(6')-Ib-Suzhou is an aminoglycoside acetyltransferase in E. cloacae and K. pneumoniae.	AAC(6')	aminoglycoside antibiotic	aminoglycoside	antibiotic inactivation	36	1
ARO:3002593	AAC(6')-Ib-SK	AAC(6')-Ib-SK is a chromosomal-encoded aminoglycoside acetyltransferase in Streptomyces kanamyceticus.	AAC(6')	aminoglycoside antibiotic	aminoglycoside	antibiotic inactivation	28	4
ARO:3002594	AAC(6')-IIa	AAC(6')-IIa is an aminoglycoside acetyltransferase encoded by plasmids and integrons in P. aeruginosa and S. enterica.	AAC(6')	aminoglycoside antibiotic	aminoglycoside	antibiotic inactivation	72	1
ARO:3002595	AAC(6')-IIb	AAC(6')-IIb is an integron-encoded aminoglycoside acetyltransferase in P. fluorescens.	AAC(6')	aminoglycoside antibiotic	aminoglycoside	antibiotic inactivation	78	4
ARO:3002596	AAC(6')-IIc	AAC(6')-IIc is an aminoglycoside acetyltransferase encoded by plasmids and integrons in E. cloacae.	AAC(6')	aminoglycoside antibiotic	aminoglycoside	antibiotic inactivation	122	1
ARO:3002605	aadA5	aadA5 is an aminoglycoside nucleotidyltransferase gene encoded by plasmids, transposons and integrons in E. coli, K. pneumoniae, Kluyvera georgiana, P. aeruginosa and E. cloacae.	ANT(3'')	aminoglycoside antibiotic	aminoglycoside	antibiotic inactivation	44	1
ARO:3002624	ANT(4')-IIa	ANT(4')-IIa is a plasmid-encoded aminoglycoside nucleotidyltransferase in P. aeruginosa and Enterobacteriaceae.	ANT(4')	aminoglycoside antibiotic	aminoglycoside	antibiotic inactivation	44	1
ARO:3002625	ANT(4')-IIb	ANT(4')-IIb is a transposon-encoded aminoglycoside nucleotidyltransferase in P. aeruginosa.	ANT(4')	aminoglycoside antibiotic	aminoglycoside	antibiotic inactivation	2	1
ARO:3002626	ANT(6)-Ia	ANT(6)-Ia is an aminoglycoside nucleotidyltransferase gene encoded by plasmids and chromosomes in Staphylococcus epidermidis, E. faecium, Streptococcus suis, S. aureus, E. faecalis and Streptococcus mitis.	ANT(6)	aminoglycoside antibiotic	aminoglycoside	antibiotic inactivation	16	1
ARO:3002630	ANT(9)-Ia	ANT(9)-Ia is an aminoglycoside nucleotidyltransferase encoded by plasmids and transposons in S. aureus, Enterococcus spp., Mammaliicoccus sciuri, and E. faecalis.	ANT(9)	aminoglycoside antibiotic	aminoglycoside	antibiotic inactivation	70	3
ARO:3002634	APH(2'')-Ie	APH(2'')-Ie is a plasmid or transposon-encoded aminoglycoside phosphotransferase in E. faecium and E. casseliflavus.	APH(2'')	aminoglycoside antibiotic	aminoglycoside	antibiotic inactivation	12	1
ARO:3002636	APH(2'')-IIIa	APH(2'')-IIIa is a plasmid-encoded aminoglycoside phosphotransferase in Enterococcus gallinarum.	APH(2'')	aminoglycoside antibiotic	aminoglycoside	antibiotic inactivation	502	4
ARO:3002637	APH(2'')-IVa	APH(2'')-IVa is a chromosomal-encoded aminoglycoside phosphotransferase in E. casseliflavus.	APH(2'')	aminoglycoside antibiotic	aminoglycoside	antibiotic inactivation	136	1
ARO:3002639	APH(3'')-Ib	APH(3'')-Ib is an aminoglycoside phosphotransferase encoded by plasmids, transposons, integrative conjugative elements and chromosomes in Enterobacteriaceae and Pseudomonas spp.	APH(3'')	aminoglycoside antibiotic	aminoglycoside	antibiotic inactivation	10	1
ARO:3002644	APH(3')-IIa	APH(3')-IIa is a transposon-encoded aminoglycoside phosphotransferase in E. coli.	APH(3')	aminoglycoside antibiotic	aminoglycoside	antibiotic inactivation	484	10
ARO:3002646	APH(3')-IIc	APH(3')-IIc is a chromosomal-encoded aminoglycoside phosphotransferase in S. maltophilia.	APH(3')	aminoglycoside antibiotic	aminoglycoside	antibiotic inactivation	136	5
ARO:3002648	APH(3')-IVa	APH(3')-IVa is a chromosomal-encoded aminoglycoside phosphotransferase in Niallia circulans.	APH(3')	aminoglycoside antibiotic	aminoglycoside	antibiotic inactivation	140	1
ARO:3002649	APH(3')-Va	APH(3')-Va is a chromosomal-encoded aminoglycoside phosphotransferase in Streptomyces fradiae.	APH(3')	aminoglycoside antibiotic	aminoglycoside	antibiotic inactivation	78	2
ARO:3002650	APH(3')-Vb	APH(3')-Vb is a chromosomal-encoded aminoglycoside phosphotransferase in Streptomyces ribosidificus.	APH(3')	aminoglycoside antibiotic	aminoglycoside	antibiotic inactivation	4	1
ARO:3002655	APH(4)-Ia	APH(4)-Ia is a plasmid-encoded aminoglycoside phosphotransferase in E. coli.	APH(4)	aminoglycoside antibiotic	aminoglycoside	antibiotic inactivation	634	8
ARO:3002657	APH(6)-Ia	APH(6)-Ia is a chromosomal-encoded aminoglycoside phosphotransferase in S. griseus.	APH(6)	aminoglycoside antibiotic	aminoglycoside	antibiotic inactivation	820	14
ARO:3002658	APH(6)-Ib	APH(6)-Ib is a chromosomal-encoded aminoglycoside phosphotransferase in S. glaucescens.	APH(6)	aminoglycoside antibiotic	aminoglycoside	antibiotic inactivation	972	15
ARO:3002659	APH(6)-Ic	APH(6)-Ic is a transposon-encoded aminoglycoside phosphotransferase in S. enterica, P. aeruginosa and E. coli.	APH(6)	aminoglycoside antibiotic	aminoglycoside	antibiotic inactivation	44	4
ARO:3002662	APH(9)-Ia	APH(9)-Ia is a chromosomal-encoded aminoglycoside phosphotransferase in L. pneumophila.	APH(9)	aminoglycoside antibiotic	aminoglycoside	antibiotic inactivation	2076	34
ARO:3002663	APH(9)-Ib	APH(9)-Ib is a chromosomal-encoded aminoglycoside phosphotransferase in S. flavopersicus.	APH(9)	aminoglycoside antibiotic	aminoglycoside	antibiotic inactivation	268	13
ARO:3002665	npmA	NpmA is a plasmid-mediated aminoglycoside-resistance 16S rRNA methyltransferase by interfering with aminoglycoside binding with the A site of 16S rRNA through N-1 methylation at position A1408.	16S rRNA methyltransferase (A1408)	aminoglycoside antibiotic	aminoglycoside	antibiotic target alteration	74	2
ARO:3002666	rmtF	RmtF is a 16S rRNA methyltransferase found in Pseudomonas aeruginosa which methylates G1405 of the 16S rRNA. It confers high level resistance to many aminoglycosides.	16S rRNA methyltransferase (G1405)	aminoglycoside antibiotic	aminoglycoside	antibiotic target alteration	8	1
ARO:3002669	APH(2'')-Ig	APH('')-Ig is a plasmid-encoded aminoglycoside phosphotransferase in Campylobacter coli.	APH(2'')	aminoglycoside antibiotic	aminoglycoside	antibiotic inactivation	20	1
ARO:3002675	catB2	catB2 is a plasmid-encoded variant of the cat gene found in Escherichia coli, Salmonella enteritidis and Pasteurella multocida.	chloramphenicol acetyltransferase (CAT)	phenicol antibiotic	phenicol	antibiotic inactivation	84	4
ARO:3002676	catB3	catB3 is a plasmid or chromosome-encoded variant of the cat gene found in Salmonella typhimurium, Acinetobacter baumannii and Escherichia coli.	chloramphenicol acetyltransferase (CAT)	phenicol antibiotic	phenicol	antibiotic inactivation	56	1
ARO:3002678	Pseudomonas aeruginosa catB6	catB6 is a plasmid-encoded variant of the cat gene found in Pseudomonas aeruginosa.	chloramphenicol acetyltransferase (CAT)	phenicol antibiotic	phenicol	antibiotic inactivation	362	10
ARO:3002679	Pseudomonas aeruginosa catB7	catB7 is a chromosome-encoded variant of the cat gene found in Pseudomonas aeruginosa.	chloramphenicol acetyltransferase (CAT)	phenicol antibiotic	phenicol	antibiotic inactivation	42	3
ARO:3002680	catB8	catB8 is a plasmid or integron-encoded variant of the cat gene found in Klebsiella pneumoniae, Salmonella typhi and Pseudomonas aeruginosa.	chloramphenicol acetyltransferase (CAT)	phenicol antibiotic	phenicol	antibiotic inactivation	10	1
ARO:3002690	Streptomyces lividans cmlR	cmlR is a plasmid or chromosome-encoded chloramphenicol resistance determinant (putative transmembrane protein) that is found in Escherichia coli and Streptomyces lividans.	major facilitator superfamily (MFS) antibiotic efflux pump	phenicol antibiotic	phenicol	antibiotic efflux	470	6
ARO:3002691	Salmonella enterica cmlA	cmlA is a plasmid-encoded chloramphenicol exporter that is found in Salmonella typhimurium.	major facilitator superfamily (MFS) antibiotic efflux pump	phenicol antibiotic	phenicol	antibiotic efflux	10	1
ARO:3002694	cmlA4	cmlA4 is a plasmid-encoded chloramphenicol exporter that is found in Klebsiella pneumoniae.	major facilitator superfamily (MFS) antibiotic efflux pump	phenicol antibiotic	phenicol	antibiotic efflux	68	4
ARO:3002695	cmlA5	cmlA5 is a plasmid or transposon-encoded chloramphenicol exporter that is found in Escherichia coli.	major facilitator superfamily (MFS) antibiotic efflux pump	phenicol antibiotic	phenicol	antibiotic efflux	642	5
ARO:3002696	cmlA6	cmlA6 is a plasmid-encoded chloramphenicol exporter that is found in Pseudomonas aeruginosa.	major facilitator superfamily (MFS) antibiotic efflux pump	phenicol antibiotic	phenicol	antibiotic efflux	24	1
ARO:3002698	cmlB	cmlB is a plasmid-encoded chloramphenicol exporter that is found in Klebsiella aerogenes.	major facilitator superfamily (MFS) antibiotic efflux pump	phenicol antibiotic	phenicol	antibiotic efflux	112	5
ARO:3002699	cmlB1	cmlB1 is a plasmid-encoded chloramphenicol exporter that is found in Bordetella bronchiseptica.	major facilitator superfamily (MFS) antibiotic efflux pump	phenicol antibiotic	phenicol	antibiotic efflux	4	1
ARO:3002700	cmlv	cmlv is a chromosome-encoded chloramphenicol phoshotransferase that is found in Streptomyces venezuelae.	chloramphenicol phosphotransferase	phenicol antibiotic	phenicol	antibiotic inactivation	328	12
ARO:3002701	Rhodococcus fascians cmr	cmr is a plasmid-encoded chloramphenicol exporter that is found in Rhodococcus fascians and Corynebacterium glutamicum.	major facilitator superfamily (MFS) antibiotic efflux pump	phenicol antibiotic	phenicol	antibiotic efflux	68	4
ARO:3002702	cmrA	cmrA is a transposon-encoded chloramphenicol exporter that is found in Rhodococcus rhodochrous.	major facilitator superfamily (MFS) antibiotic efflux pump	phenicol antibiotic	phenicol	antibiotic efflux	60	2
ARO:3002703	cmx	cmx is a plasmid or transposon-encoded chloramphenicol exporter that is found in Corynebacterium striatum and Pseudomonas aeruginosa.	major facilitator superfamily (MFS) antibiotic efflux pump	phenicol antibiotic	phenicol	antibiotic efflux	132	5
ARO:3002704	fexA	fexA is a plasmid-encoded chloramphenicol exporter that is found in Mammaliicoccus lentus.	major facilitator superfamily (MFS) antibiotic efflux pump	phenicol antibiotic	phenicol	antibiotic efflux	1158	37
ARO:3002705	floR	floR is a plasmid or chromosome-encoded chloramphenicol exporter that is found in Bordetella bronchiseptica, Escherichia coli, Klebsiella pneumoniae, Salmonella enterica subsp. enterica serovar Typhimurium str. DT104 and Vibrio cholerae.	major facilitator superfamily (MFS) antibiotic efflux pump	phenicol antibiotic	phenicol	antibiotic efflux	84	2
ARO:3002804	FosA2	An enzyme that confers resistance to fosfomycin in Enterobacter cloacae by breaking the epoxide ring of the molecule. It depends on the cofactors Manganese (II) and Potassium and uses Glutathione (GSH) as the nucleophilic molecule.	fosfomycin thiol transferase	phosphonic acid antibiotic	phosphonic acid	antibiotic inactivation	148	5
ARO:3002812	pp-flo	pp-flo is a plasmid chloramphenicol exporter that is found in Photobacterium damselae subsp. piscicida.	major facilitator superfamily (MFS) antibiotic efflux pump	phenicol antibiotic	phenicol	antibiotic efflux	218	7
ARO:3002813	lmrB	lmrB is a chromosomally-encoded efflux pump that confers resistance to lincosamides in Bacillus subtilis.	ATP-binding cassette (ABC) antibiotic efflux pump	lincosamide antibiotic;nucleoside antibiotic	Multidrug	antibiotic efflux	856	34
ARO:3002814	clbA	clbA is a plasmid-encoded cfr gene found in Bacillus velezensis (Bacillus amyloliquefaciens subsp. plantarum).	Cfr 23S ribosomal RNA methyltransferase	lincosamide antibiotic;oxazolidinone antibiotic;phenicol antibiotic;pleuromutilin antibiotic;streptogramin A antibiotic;streptogramin antibiotic	Multidrug	antibiotic target alteration	64	4
ARO:3002815	clbB	clbB is a plasmid-encoded cfr gene found in Bacillus brevis.	Cfr 23S ribosomal RNA methyltransferase	lincosamide antibiotic;oxazolidinone antibiotic;phenicol antibiotic;pleuromutilin antibiotic;streptogramin A antibiotic;streptogramin antibiotic	Multidrug	antibiotic target alteration	3394	61
ARO:3002816	clbC	clbC is a plasmid-encoded cfr gene found in Alkalihalobacillus clausii.	Cfr 23S ribosomal RNA methyltransferase	lincosamide antibiotic;oxazolidinone antibiotic;phenicol antibiotic;pleuromutilin antibiotic;streptogramin A antibiotic;streptogramin antibiotic	Multidrug	antibiotic target alteration	410	14
ARO:3002817	carA	carA is an ABC-F subfamily protein involved in macrolide resistance. It is found in Streptomyces thermotolerans.	Miscellaneous ABC-F subfamily ATP-binding cassette ribosomal protection proteins	macrolide antibiotic	macrolide	antibiotic target protection	3272	83
ARO:3002819	msrC	msrC is a chromosomal-encoded ABC-F subfamily protein expressed in Enterococcus faecium that confers resistance to erythromycin and other macrolide and streptogramin B antibiotics.	msr-type ABC-F protein	macrolide antibiotic;streptogramin B antibiotic;streptogramin antibiotic	Multidrug	antibiotic target protection	828	14
ARO:3002823	ErmH	ErmH is a plasmid-mediated methyltransferase found in Streptomyces thermotolerans.	Erm 23S ribosomal RNA methyltransferase	lincosamide antibiotic;macrolide antibiotic;streptogramin B antibiotic;streptogramin antibiotic	MLS	antibiotic target alteration	882	13
ARO:3002824	ErmV	ErmV is a plasmid-mediated methyltransferase found in Streptomyces viridochromogenes.	Erm 23S ribosomal RNA methyltransferase	lincosamide antibiotic;macrolide antibiotic;streptogramin antibiotic	MLS	antibiotic target alteration	62	4
ARO:3002825	ErmY	ErmY is a plasmid-mediated methyltransferase found in Staphylococcus aureus.	Erm 23S ribosomal RNA methyltransferase	lincosamide antibiotic;macrolide antibiotic;streptogramin antibiotic	MLS	antibiotic target alteration	220	4
ARO:3002827	tlrC	tlrC is an ABC-F subfamily protein found in Streptomyces fradiae and confers resistance to mycinamicin, tylosin and lincosamides. tlrC is found in the tylosin biosynthetic cluster and is one mechanism by which S. fradiae protects itself from self-destruction when producing this macrolide.	Miscellaneous ABC-F subfamily ATP-binding cassette ribosomal protection proteins	lincosamide antibiotic;macrolide antibiotic	Multidrug	antibiotic target protection	2010	49
ARO:3002828	srmB	srmB is an ABC-F subfamily protein found in Streptomyces ambofaciens that confers resistance to spiramycin.	Miscellaneous ABC-F subfamily ATP-binding cassette ribosomal protection proteins	macrolide antibiotic	macrolide	antibiotic target protection	1878	63
ARO:3002829	vgaA	vgaA is an ABC-F subfamily protein expressed in staphylococci that confers resistance to streptogramin A antibiotics and related compounds. It is associated with plasmid DNA.	vga-type ABC-F protein	lincosamide antibiotic;pleuromutilin antibiotic;streptogramin A antibiotic;streptogramin antibiotic	Multidrug	antibiotic target protection	346	4
ARO:3002830	vgaALC	vgaALC is an ABC-F subfamily protein expressed in staphylococci that confers resistance to streptogramin A antibiotics and related compounds. It is associated with plasmid DNA.	vga-type ABC-F protein	lincosamide antibiotic;pleuromutilin antibiotic;streptogramin A antibiotic;streptogramin antibiotic	Multidrug	antibiotic target protection	1380	64
ARO:3002831	vgaC	vgaC is an ABC-F subfamily protein expressed in staphylococci that confers resistance to streptogramin A antibiotics and related compounds. It is associated with plasmid DNA.	vga-type ABC-F protein	lincosamide antibiotic;pleuromutilin antibiotic;streptogramin A antibiotic;streptogramin antibiotic	Multidrug	antibiotic target protection	202	13
ARO:3002832	vgaD	vgaD is an ABC-F subfamily protein expressed in Enterococcus faecium that confers resistance to streptogramin A antibiotics and related compounds. It is associated with plasmid DNA.	vga-type ABC-F protein	pleuromutilin antibiotic;streptogramin A antibiotic;streptogramin antibiotic	Multidrug	antibiotic target protection	160	10
ARO:3002833	vgaE	vgaE is an ABC-F subfamily protein expressed in staphylococci that confers resistance to streptogramin A antibiotics and related compounds. It is associated with transposon DNA.	vga-type ABC-F protein	lincosamide antibiotic;pleuromutilin antibiotic;streptogramin A antibiotic;streptogramin antibiotic	Multidrug	antibiotic target protection	2074	56
ARO:3002837	lnuC	lnuC is a transposon-mediated nucleotidyltransferase found in Streptococcus agalactiae.	lincosamide nucleotidyltransferase (LNU)	lincosamide antibiotic	lincosamide	antibiotic inactivation	14	1
ARO:3002838	lnuD	lnuD is a plasmid-mediated nucleotidyltransferase found in Streptococcus uberis.	lincosamide nucleotidyltransferase (LNU)	lincosamide antibiotic	lincosamide	antibiotic inactivation	278	7
ARO:3002841	vatB	vatB is a plasmid-mediated acetyltransferase found in Staphylococcus aureus.	streptogramin vat acetyltransferase	streptogramin A antibiotic;streptogramin antibiotic	Multidrug	antibiotic inactivation	1180	27
ARO:3002842	vatC	vatC is a plasmid-mediated acetyltransferase found in Staphylococcus cohnii.	streptogramin vat acetyltransferase	streptogramin A antibiotic;streptogramin antibiotic	Multidrug	antibiotic inactivation	194	4
ARO:3002844	vatE	vatE is a transposon-mediated acetyltransferase found in Enterococcus faecium.	streptogramin vat acetyltransferase	streptogramin A antibiotic;streptogramin antibiotic	Multidrug	antibiotic inactivation	1408	25
ARO:3002845	vatH	vatH is a plasmid-mediated acetyltransferase found in Enterococcus faecium.	streptogramin vat acetyltransferase	streptogramin A antibiotic;streptogramin antibiotic	Multidrug	antibiotic inactivation	184	7
ARO:3002846	arr-1	arr-1 is a chromosome-encoded ribosyltransferase found in Mycolicibacterium smegmatis.	rifampin ADP-ribosyltransferase (Arr)	rifamycin antibiotic	rifamycin	antibiotic inactivation	182	5
ARO:3002850	arr-5	arr-5 is an integron-encoded ribosyltransferase found in Pseudomonas aeruginosa.	rifampin ADP-ribosyltransferase (Arr)	rifamycin antibiotic	rifamycin	antibiotic inactivation	50	1
ARO:3002853	arr-8	arr-8 is an integron-encoded ribosyltransferase found in Klebsiella oxytoca.	rifampin ADP-ribosyltransferase (Arr)	rifamycin antibiotic	rifamycin	antibiotic inactivation	2	1
ARO:3002857	dfrA26	dfrA26 is an integron-encoded dihydrofolate reductase found in Escherichia coli.	trimethoprim resistant dihydrofolate reductase dfr	diaminopyrimidine antibiotic	diaminopyrimidine	antibiotic target replacement	154	5
ARO:3002858	dfrA12	dfrA12 is an integron-encoded dihydrofolate reductase found in Vibrio cholerae.	trimethoprim resistant dihydrofolate reductase dfr	diaminopyrimidine antibiotic	diaminopyrimidine	antibiotic target replacement	2	1
ARO:3002859	dfrA14	dfrA14 is an integron-encoded dihydrofolate reductase found in Escherichia coli.	trimethoprim resistant dihydrofolate reductase dfr	diaminopyrimidine antibiotic	diaminopyrimidine	antibiotic target replacement	6	1
ARO:3002873	FosB3	A thiol transferase that leads to the resistance of fosfomycin in Enterococcus faecium. Contrasting FosA, FosB is dependent on the cofactor Magnesium (II) and uses either bacillithiol to open up the epoxide ring of fosfomycin.	fosfomycin thiol transferase	phosphonic acid antibiotic	phosphonic acid	antibiotic inactivation	30	2
ARO:3002874	FosC2	FosC2 is an enzyme that phosphorylates fosfomycin to confer resistance in Escherichia coli.	fosC phosphotransferase family	phosphonic acid antibiotic	phosphonic acid	antibiotic inactivation	498	14
ARO:3002878	BcII	Bacillus cereus beta-lactamase II is a zinc metallo-beta-lactamase that hydrolyzes a large number of penicillins and cephalosporins in the Bacillus cereus strain 5/B/6.	subclass B1 Bacillus cereus Bc beta-lactamase	cephalosporin;penam	Multidrug	antibiotic inactivation	92	2
ARO:3002881	lmrC	lmrC is an ABC-F subfamily protein that confers resistance to lincosamides in Streptomyces lincolnensis and Lactococcus lactis. It can dimerize with lmrD.	Miscellaneous ABC-F subfamily ATP-binding cassette ribosomal protection proteins	lincosamide antibiotic	lincosamide	antibiotic target protection	4530	143
ARO:3002882	lmrD	lmrD is a chromosomally-encoded efflux pump that confers resistance to lincosamides in Streptomyces lincolnensis and Lactococcus lactis. It can dimerize with lmrC.	ATP-binding cassette (ABC) antibiotic efflux pump	lincosamide antibiotic	lincosamide	antibiotic efflux	13442	335
ARO:3002883	rgt1438	rgt1438 is a glycosyltransferase that confers rifampin resistance in Streptomyces.	rifampin glycosyltransferase	rifamycin antibiotic	rifamycin	antibiotic inactivation	738	18
ARO:3002884	iri	iri is a monooxygenase that confers resistance to rifampin found in Rhodococcus hoagii.	rifampin monooxygenase	rifamycin antibiotic	rifamycin	antibiotic inactivation	2018	84
ARO:3002891	Streptomyces rimosus otr(A)	Streptomyces rimosus otr(A) is an oxytetracycline resistance ribosomal protection protein found in Streptomyces rimosus.	tetracycline-resistant ribosomal protection protein	tetracycline antibiotic	tetracycline	antibiotic target protection	5576	180
ARO:3002892	otr(B)	otr(B) is a tetracycline resistance efflux pump found in Streptomyces rimosus.	major facilitator superfamily (MFS) antibiotic efflux pump	tetracycline antibiotic	tetracycline	antibiotic efflux	12196	259
ARO:3002893	tcr3	tcr3 is a tetracycline efflux pump that confers self-resistance to Kitasatospora aureofaciens.	major facilitator superfamily (MFS) antibiotic efflux pump	tetracycline antibiotic	tetracycline	antibiotic efflux	4066	108
ARO:3002894	otr(C)	otr(C) is a tetracycline resistance efflux pump found in Streptomyces rimosus.	ATP-binding cassette (ABC) antibiotic efflux pump	tetracycline antibiotic	tetracycline	antibiotic efflux	5978	162
ARO:3002897	SAT-4	SAT-4 is a plasmid-mediated streptothricin acetyltransferase and streptothricin (a nucleoside antibiotic) resistant determinant. Originally described from a Campylobacter coli BE/G4 plasmid gene sequence by Jacob et al, 1994.	streptothricin acetyltransferase (SAT)	nucleoside antibiotic	nucleoside	antibiotic inactivation	514	5
ARO:3002898	SAT-3	SAT-3 is a plasmid-mediated streptothricin acetyltransferase and streptothricin resistance determinant. Originally described from an E. coli plasmid gene by Tietze and Brevet, 1995.	streptothricin acetyltransferase (SAT)	nucleoside antibiotic	nucleoside	antibiotic inactivation	80	2
ARO:3002907	vanE	VanE is a D-Ala-D-Ala ligase homolog that can synthesize D-Ala-D-Ser, an alternative substrate for peptidoglycan synthesis that reduces vancomycin binding affinity in Enterococcus faecalis.	Van ligase;glycopeptide resistance gene cluster	glycopeptide antibiotic	glycopeptide	antibiotic target alteration	196	5
ARO:3002908	vanF	VanF is a D-Ala-D-Ala ligase homolog that can synthesize D-Ala-D-Lac, an alternative substrate for peptidoglycan synthesis that reduces vancomycin binding affinity. It is associated with both vancomycin and teicoplanin resistance in Paenibacillus popilliae.	Van ligase;glycopeptide resistance gene cluster	glycopeptide antibiotic	glycopeptide	antibiotic target alteration	2	1
ARO:3002909	vanG	VanG is a D-Ala-D-Ala ligase homolog that can synthesize D-Ala-D-Ser, an alternative substrate for peptidoglycan synthesis that reduces vancomycin binding affinity in Enterococcus faecalis.	Van ligase;glycopeptide resistance gene cluster	glycopeptide antibiotic	glycopeptide	antibiotic target alteration	660	28
ARO:3002910	vanL	VanL is a D-Ala-D-Ala ligase homolog that can synthesize D-Ala-D-Ser, an alternative substrate for peptidoglycan synthesis that reduces vancomycin binding affinity in Enterococcus faecalis.	Van ligase;glycopeptide resistance gene cluster	glycopeptide antibiotic	glycopeptide	antibiotic target alteration	224	10
ARO:3002911	vanM	VanM is a D-Ala-D-Ala ligase homolog that can synthesize D-Ala-D-Lac, an alternative substrate for peptidoglycan synthesis that reduces vancomycin binding affinity. It is associated with both vancomycin and teicoplanin resistance.	Van ligase;glycopeptide resistance gene cluster	glycopeptide antibiotic	glycopeptide	antibiotic target alteration	32	2
ARO:3002912	vanN	VanN is a D-Ala-D-Ala ligase homolog that can synthesize D-Ala-D-Ser, an alternative substrate for peptidoglycan synthesis that reduces vancomycin binding affinity in Enterococcus faecium.	Van ligase;glycopeptide resistance gene cluster	glycopeptide antibiotic	glycopeptide	antibiotic target alteration	70	7
ARO:3002913	vanO	VanO is a D-Ala-D-Ala ligase homolog that can synthesize D-Ala-D-Lac, an alternative substrate for peptidoglycan synthesis that reduces vancomycin binding affinity. It is associated with both vancomycin and teicoplanin resistance.	Van ligase;glycopeptide resistance gene cluster	glycopeptide antibiotic	glycopeptide	antibiotic target alteration	648	34
ARO:3002914	vanJ	vanJ is a novel membrane protein that confers resistance to teicoplanin and its derivatives in Streptomyces coelicolor by recycling undecaprenol pyrophosphate during cell wall biosynthesis.	vanJ membrane protein	glycopeptide antibiotic	glycopeptide	antibiotic target alteration	12	1
ARO:3002919	vanR gene in vanA cluster	Also known as vanRA, is a vanR variant found in the vanA gene cluster.	glycopeptide resistance gene cluster;vanR	glycopeptide antibiotic	glycopeptide	antibiotic target alteration	2870	52
ARO:3002921	vanR gene in vanB cluster	Also known as vanRB, is a vanR variant found in the vanB gene cluster.	glycopeptide resistance gene cluster;vanR	glycopeptide antibiotic	glycopeptide	antibiotic target alteration	3508	112
ARO:3002922	vanR gene in vanC cluster	Also known as vanRC, is a vanR variant found in the vanC gene cluster.	glycopeptide resistance gene cluster;vanR	glycopeptide antibiotic	glycopeptide	antibiotic target alteration	2988	82
ARO:3002923	vanR gene in vanD cluster	Also known as vanRD, is a mutated vanR variant found in the vanD gene cluster that caused constitutive expression of vanD peptidoglycan synthesis.	glycopeptide resistance gene cluster;vanR	glycopeptide antibiotic	glycopeptide	antibiotic target alteration	1060	26
ARO:3002924	vanR gene in vanE cluster	Also known as vanRE, is a vanR variant found in the vanE gene cluster.	glycopeptide resistance gene cluster;vanR	glycopeptide antibiotic	glycopeptide	antibiotic target alteration	10090	243
ARO:3002925	vanR gene in vanF cluster	Also known as vanRF, is a vanR variant found in the vanF gene cluster.	glycopeptide resistance gene cluster;vanR	glycopeptide antibiotic	glycopeptide	antibiotic target alteration	27532	574
ARO:3002926	vanR gene in vanG cluster	Also known as vanRG, is a vanR variant found in the vanG gene cluster.	glycopeptide resistance gene cluster;vanR	glycopeptide antibiotic	glycopeptide	antibiotic target alteration	3474	72
ARO:3002927	vanR gene in vanL cluster	Also known as vanRL, is a vanR variant found in the vanL gene cluster.	glycopeptide resistance gene cluster;vanR	glycopeptide antibiotic	glycopeptide	antibiotic target alteration	3594	55
ARO:3002928	vanR gene in vanM cluster	Also known as vanRM, is a vanR variant found in the vanM gene cluster.	glycopeptide resistance gene cluster;vanR	glycopeptide antibiotic	glycopeptide	antibiotic target alteration	18150	402
ARO:3002929	vanR gene in vanN cluster	Also known as vanRN, is a vanR variant found in the vanN gene cluster.	glycopeptide resistance gene cluster;vanR	glycopeptide antibiotic	glycopeptide	antibiotic target alteration	3540	65
ARO:3002930	vanR gene in vanO cluster	Also known as vanRO, is a vanR variant found in the vanO gene cluster.	glycopeptide resistance gene cluster;vanR	glycopeptide antibiotic	glycopeptide	antibiotic target alteration	4602	139
ARO:3002931	vanS gene in vanA cluster	Also known as vanSA, is a vanS variant found in the vanA gene cluster.	glycopeptide resistance gene cluster;vanS	glycopeptide antibiotic	glycopeptide	antibiotic target alteration	2162	55
ARO:3002932	vanS gene in vanB cluster	Also known as vanSB, is a vanS variant found in the vanB gene cluster.	glycopeptide resistance gene cluster;vanS	glycopeptide antibiotic	glycopeptide	antibiotic target alteration	2336	39
ARO:3002933	vanS gene in vanC cluster	Also known as vanSC, is a vanS variant found in the vanC gene cluster.	glycopeptide resistance gene cluster;vanS	glycopeptide antibiotic	glycopeptide	antibiotic target alteration	1488	32
ARO:3002934	vanS gene in vanD cluster	Also known as vanSD, is a mutated vanS variant found in the vanD gene cluster that caused constitutive expression of vanD peptidoglycan synthesis.	glycopeptide resistance gene cluster;vanS	glycopeptide antibiotic	glycopeptide	antibiotic target alteration	210	3
ARO:3002935	vanS gene in vanE cluster	Also known as vanSE, is a vanS variant found in the vanE gene cluster.	glycopeptide resistance gene cluster;vanS	glycopeptide antibiotic	glycopeptide	antibiotic target alteration	1810	60
ARO:3002936	vanS gene in vanF cluster	Also known as vanSF, is a vanS variant found in the vanF gene cluster.	glycopeptide resistance gene cluster;vanS	glycopeptide antibiotic	glycopeptide	antibiotic target alteration	3974	92
ARO:3002937	vanS gene in vanG cluster	Also known as vanSG, is a vanS variant found in the vanG gene cluster.	glycopeptide resistance gene cluster;vanS	glycopeptide antibiotic	glycopeptide	antibiotic target alteration	2482	63
ARO:3002938	vanS gene in vanL cluster	Also known as vanSL, is a vanS variant found in the vanL gene cluster.	glycopeptide resistance gene cluster;vanS	glycopeptide antibiotic	glycopeptide	antibiotic target alteration	4170	80
ARO:3002939	vanS gene in vanM cluster	Also known as vanSM, is a vanS variant found in the vanM gene cluster.	glycopeptide resistance gene cluster;vanS	glycopeptide antibiotic	glycopeptide	antibiotic target alteration	12584	250
ARO:3002940	vanS gene in vanN cluster	Also known as vanSN, is a vanS variant found in the vanN gene cluster.	glycopeptide resistance gene cluster;vanS	glycopeptide antibiotic	glycopeptide	antibiotic target alteration	76	5
ARO:3002941	vanS gene in vanO cluster	Also known as vanSO, is a vanS variant found in the vanO gene cluster.	glycopeptide resistance gene cluster;vanS	glycopeptide antibiotic	glycopeptide	antibiotic target alteration	2338	74
ARO:3002942	vanH gene in vanA cluster	Also known as vanHA, is a vanH variant in the vanA gene cluster.	glycopeptide resistance gene cluster;vanH	glycopeptide antibiotic	glycopeptide	antibiotic target alteration	1186	42
ARO:3002943	vanH gene in vanB cluster	Also known as vanHB, is a vanH variant in the vanB gene cluster.	glycopeptide resistance gene cluster;vanH	glycopeptide antibiotic	glycopeptide	antibiotic target alteration	5644	155
ARO:3002944	vanH gene in vanD cluster	Also known as vanHD, is a vanH variant in the vanD gene cluster.	glycopeptide resistance gene cluster;vanH	glycopeptide antibiotic	glycopeptide	antibiotic target alteration	7356	181
ARO:3002945	vanH gene in vanF cluster	Also known as vanHF, is a vanH variant in the vanF gene cluster.	glycopeptide resistance gene cluster;vanH	glycopeptide antibiotic	glycopeptide	antibiotic target alteration	4754	86
ARO:3002947	vanH gene in vanM cluster	Also known as vanHM, is a vanH variant in the vanM gene cluster.	glycopeptide resistance gene cluster;vanH	glycopeptide antibiotic	glycopeptide	antibiotic target alteration	1154	41
ARO:3002948	vanH gene in vanO cluster	Also known as vanHO, is a vanH variant in the vanO gene cluster.	glycopeptide resistance gene cluster;vanH	glycopeptide antibiotic	glycopeptide	antibiotic target alteration	4504	95
ARO:3002949	vanX gene in vanA cluster	Also known as vanXA, is a vanX variant found in the vanA gene cluster.	glycopeptide resistance gene cluster;vanX	glycopeptide antibiotic	glycopeptide	antibiotic target alteration	94	1
ARO:3002952	vanX gene in vanF cluster	Also known as vanXF, is a vanX variant found in the vanF gene cluster.	glycopeptide resistance gene cluster;vanX	glycopeptide antibiotic	glycopeptide	antibiotic target alteration	20	1
ARO:3002953	vanX gene in vanM cluster	Also known as vanXM, is a vanX variant found in the vanM gene cluster.	glycopeptide resistance gene cluster;vanX	glycopeptide antibiotic	glycopeptide	antibiotic target alteration	128	4
ARO:3002954	vanX gene in vanO cluster	Also known as vanXO, is a vanX variant found in the vanO gene cluster.	glycopeptide resistance gene cluster;vanX	glycopeptide antibiotic	glycopeptide	antibiotic target alteration	198	2
ARO:3002956	vanY gene in vanB cluster	Also known as vanYB, is a vanY variant found in the vanB gene cluster.	glycopeptide resistance gene cluster;vanY	glycopeptide antibiotic	glycopeptide	antibiotic target alteration	8	1
ARO:3002962	vanZ gene in vanA cluster	Also known as vanZA, is a vanZ variant found in the vanA gene cluster.	glycopeptide resistance gene cluster;vanZ	glycopeptide antibiotic	glycopeptide	antibiotic target alteration	74	2
ARO:3002963	vanZ gene in vanF cluster	Also known as vanZF, is a vanZ variant found in the vanF gene cluster.	glycopeptide resistance gene cluster;vanZ	glycopeptide antibiotic	glycopeptide	antibiotic target alteration	104	1
ARO:3002970	vanT gene in vanC cluster	Also known as vanTC, is a vanT variant found in the vanC gene cluster.	glycopeptide resistance gene cluster;vanT	glycopeptide antibiotic	glycopeptide	antibiotic target alteration	554	20
ARO:3002971	vanT gene in vanE cluster	Also known as vanTE, is a vanT variant found in the vanE gene cluster.	glycopeptide resistance gene cluster;vanT	glycopeptide antibiotic	glycopeptide	antibiotic target alteration	382	14
ARO:3002972	vanT gene in vanG cluster	Also known as vanTG, is a vanT variant found in the vanG gene cluster.	glycopeptide resistance gene cluster;vanT	glycopeptide antibiotic	glycopeptide	antibiotic target alteration	7900	160
ARO:3002974	vanTr gene in vanL cluster	Also known as vanTrL, is a vanT variant found in the vanL gene cluster. vanTrL codes for the racemase component of vanT.	glycopeptide resistance gene cluster;vanT	glycopeptide antibiotic	glycopeptide	antibiotic target alteration	396	16
ARO:3002975	vanT gene in vanN cluster	Also known as vanTN, is a vanT variant found in the vanN gene cluster.	glycopeptide resistance gene cluster;vanT	glycopeptide antibiotic	glycopeptide	antibiotic target alteration	196	7
ARO:3002982	amrA	amrA is the efflux pump subunit of the AmrAB-OprM multidrug efflux complex. amrA corresponds to 1 locus in Pseudomonas aeruginosa PAO1 and 1 locus in Pseudomonas aeruginosa LESB58.	resistance-nodulation-cell division (RND) antibiotic efflux pump	aminoglycoside antibiotic;macrolide antibiotic	Multidrug	antibiotic efflux	274	11
ARO:3002983	amrB	amrB is the membrane fusion protein of the AmrAB-OprM multidrug efflux complex.	resistance-nodulation-cell division (RND) antibiotic efflux pump	aminoglycoside antibiotic;macrolide antibiotic	Multidrug	antibiotic efflux	466	17
ARO:3002985	arnA	arnA modifies lipid A with 4-amino-4-deoxy-L-arabinose (Ara4N) which allows gram-negative bacteria to resist the antimicrobial activity of cationic antimicrobial peptides and antibiotics such as polymyxin. arnA is found in E. coli and P. aeruginosa.	pmr phosphoethanolamine transferase	peptide antibiotic	peptide	antibiotic target alteration	7370	164
ARO:3002986	bacA	The bacA gene product (BacA) recycles undecaprenyl pyrophosphate during cell wall biosynthesis which confers resistance to bacitracin.	undecaprenyl pyrophosphate related proteins	peptide antibiotic	peptide	antibiotic target alteration	4990	122
ARO:3002987	bcrA	bcrA is an ABC transporter found in Bacillus licheniformis that confers bacitracin resistance.	ATP-binding cassette (ABC) antibiotic efflux pump	peptide antibiotic	peptide	antibiotic efflux	69924	1697
ARO:3002988	bcrB	bcrB is an ABC transporter found in Bacillus licheniformis that confers bacitracin resistance.	ATP-binding cassette (ABC) antibiotic efflux pump	peptide antibiotic	peptide	antibiotic efflux	8	1
ARO:3002993	AQU-1	AQU-1 is a chromosomal class C beta-lactamase found in clinical Aeromonas dhakensis isolates.	AQU beta-lactamase	cephalosporin	cephalosporin	antibiotic inactivation	26	2
ARO:3003006	blt	blt is an MFS efflux pump that confers resistance to multiple drugs such as rhodamine and acridine dyes, and fluoroquinolone antibiotics.	major facilitator superfamily (MFS) antibiotic efflux pump	disinfecting agents and antiseptics;fluoroquinolone antibiotic	Multidrug	antibiotic efflux	776	19
ARO:3003007	bmr	bmr is an MFS antibiotic efflux pump that confers resistance to multiple drugs including acridine dyes, fluoroquinolone antibiotics, chloramphenicol, and puromycin.	major facilitator superfamily (MFS) antibiotic efflux pump	disinfecting agents and antiseptics;fluoroquinolone antibiotic;nucleoside antibiotic;phenicol antibiotic	Multidrug	antibiotic efflux	1680	24
ARO:3003009	ceoA	ceoA is a periplasmic linker subunit of the CeoAB-OpcM efflux pump.	resistance-nodulation-cell division (RND) antibiotic efflux pump	aminoglycoside antibiotic;fluoroquinolone antibiotic	Multidrug	antibiotic efflux	158	10
ARO:3003010	ceoB	ceoB is a cytoplasmic membrane component of the CeoAB-OpcM efflux pump.	resistance-nodulation-cell division (RND) antibiotic efflux pump	aminoglycoside antibiotic;fluoroquinolone antibiotic	Multidrug	antibiotic efflux	4844	184
ARO:3003016	dfrA20	dfrA20 is a plasmid-encoded dihydrofolate reductase found in Pasteurella multocida.	trimethoprim resistant dihydrofolate reductase dfr	diaminopyrimidine antibiotic	diaminopyrimidine	antibiotic target replacement	52	1
ARO:3003017	dfrA21	dfrA21 is an integron-encoded dihydrofolate reductase found in Salmonella enterica.	trimethoprim resistant dihydrofolate reductase dfr	diaminopyrimidine antibiotic	diaminopyrimidine	antibiotic target replacement	48	1
ARO:3003026	fusH	fusH is a highly specific fusidic acid esterase found in Streptomyces lividans.	fusidic acid inactivation enzyme	fusidane antibiotic	fusidane	antibiotic inactivation	90	5
ARO:3003028	lmrA	lmrA is the repressor to the lmrAB operon in Bacillus subtilis. lmrA mutations result in lincomycin resistance.	ATP-binding cassette (ABC) antibiotic efflux pump	lincosamide antibiotic;nucleoside antibiotic	Multidrug	antibiotic efflux;antibiotic target alteration	3812	151
ARO:3003030	MexV	MexV is the membrane fusion protein of the MexVW-OprM multidrug efflux complex.	resistance-nodulation-cell division (RND) antibiotic efflux pump	disinfecting agents and antiseptics;fluoroquinolone antibiotic;macrolide antibiotic;phenicol antibiotic;tetracycline antibiotic	Multidrug	antibiotic efflux	2624	71
ARO:3003031	MexW	MexW is the RND-type membrane protein of the efflux complex MexVW-OprM.	resistance-nodulation-cell division (RND) antibiotic efflux pump	disinfecting agents and antiseptics;fluoroquinolone antibiotic;macrolide antibiotic;phenicol antibiotic;tetracycline antibiotic	Multidrug	antibiotic efflux	10824	300
ARO:3003033	mexY	MexY is the RND-type membrane protein of the efflux complex MexXY-OprM.	resistance-nodulation-cell division (RND) antibiotic efflux pump	aminoglycoside antibiotic;carbapenem;cephalosporin;cephamycin;disinfecting agents and antiseptics;fluoroquinolone antibiotic;macrolide antibiotic;penam;phenicol antibiotic;tetracycline antibiotic	Multidrug	antibiotic efflux	508	22
ARO:3003034	mexX	MexX is the membrane fusion protein of the MexXY-OprM multidrug efflux complex.	resistance-nodulation-cell division (RND) antibiotic efflux pump	aminoglycoside antibiotic;carbapenem;cephalosporin;cephamycin;disinfecting agents and antiseptics;fluoroquinolone antibiotic;macrolide antibiotic;penam;phenicol antibiotic;tetracycline antibiotic	Multidrug	antibiotic efflux	68	2
ARO:3003036	oleB	oleB is an ABC-F subfamily protein in Streptomyces antibioticus and is involved in oleandomycin secretion.	Miscellaneous ABC-F subfamily ATP-binding cassette ribosomal protection proteins	macrolide antibiotic	macrolide	antibiotic target protection	5034	140
ARO:3003037	opcM	OpcM is an outer membrane factor protein found in Burkholderia cepacia. It is part of the CeoAB-OpcM complex.	resistance-nodulation-cell division (RND) antibiotic efflux pump	aminoglycoside antibiotic;fluoroquinolone antibiotic	Multidrug	antibiotic efflux	656	25
ARO:3003039	OprA	OprA is an outer membrane factor protein found in Pseudomonas aeruginosa. It is part of the MexXY-OprA complex.	resistance-nodulation-cell division (RND) antibiotic efflux pump	aminoglycoside antibiotic;carbapenem;fluoroquinolone antibiotic;macrolide antibiotic;tetracycline antibiotic	Multidrug	antibiotic efflux	1962	29
ARO:3003041	Streptococcus pneumoniae PBP1a conferring resistance to amoxicillin	PBP1a is a penicillin-binding protein found in Streptococcus pneumoniae.	Penicillin-binding protein mutations conferring resistance to beta-lactam antibiotics	carbapenem;cephalosporin;cephamycin;monobactam;penam	Multidrug	antibiotic target alteration	4052	116
ARO:3003042	Streptococcus pneumoniae PBP2b conferring resistance to amoxicillin	PBP2b is a penicillin-binding protein found in Streptococcus pneumoniae.	Penicillin-binding protein mutations conferring resistance to beta-lactam antibiotics	carbapenem;cephalosporin;cephamycin;monobactam;penam	Multidrug	antibiotic target alteration	586	17
ARO:3003043	Streptococcus pneumoniae PBP2x conferring resistance to amoxicillin	PBP2x is a penicillin-binding protein found in Streptococcus pneumoniae.	Penicillin-binding protein mutations conferring resistance to beta-lactam antibiotics	carbapenem;cephalosporin;cephamycin;monobactam;penam	Multidrug	antibiotic target alteration	510	6
ARO:3003046	qacA	qacA is a subunit of the qac multidrug efflux pump.	major facilitator superfamily (MFS) antibiotic efflux pump	fluoroquinolone antibiotic	fluoroquinolone	antibiotic efflux	1524	45
ARO:3003047	qacB	qacB is a subunit of the qac multidrug efflux pump.	major facilitator superfamily (MFS) antibiotic efflux pump	fluoroquinolone antibiotic	fluoroquinolone	antibiotic efflux	868	25
ARO:3003048	rosA	rosA is part of an efflux pump/potassium antiporter system (RosAB) in Yersinia that confers resistance to cationic antimicrobial peptides such as polymyxin B.	major facilitator superfamily (MFS) antibiotic efflux pump	peptide antibiotic	peptide	antibiotic efflux	2336	71
ARO:3003049	rosB	rosB is part of an efflux pump/potassium antiporter system (RosAB) in Yersinia that confers resistance to cationic antimicrobial peptides such as polymyxin B.	major facilitator superfamily (MFS) antibiotic efflux pump	peptide antibiotic	peptide	antibiotic efflux	5396	133
ARO:3003051	smeA	smeA is the membrane fusion protein of the smeABC multidrug efflux complex in Stenotrophomonas maltophilia.	resistance-nodulation-cell division (RND) antibiotic efflux pump	aminoglycoside antibiotic;cephalosporin;cephamycin;penam	Multidrug	antibiotic efflux	1250	32
ARO:3003052	smeB	smeB is the inner membrane multidrug exporter of the efflux complex smeABC in Stenotrophomonas maltophilia.	resistance-nodulation-cell division (RND) antibiotic efflux pump	aminoglycoside antibiotic;cephalosporin;cephamycin;penam	Multidrug	antibiotic efflux	916	27
ARO:3003053	smeC	smeC is an outer membrane multidrug efflux protein of the smeABC complex in Stenotrophomonas maltophilia.	resistance-nodulation-cell division (RND) antibiotic efflux pump	aminoglycoside antibiotic;cephalosporin;cephamycin;penam	Multidrug	antibiotic efflux	646	10
ARO:3003055	smeD	smeD is the membrane fusion protein of the smeDEF multidrug efflux complex in Stenotrophomonas maltophilia.	resistance-nodulation-cell division (RND) antibiotic efflux pump	fluoroquinolone antibiotic;macrolide antibiotic;phenicol antibiotic;tetracycline antibiotic	Multidrug	antibiotic efflux	962	33
ARO:3003056	smeE	smeE is the RND protein of the efflux complex smeDEF in Stenotrophomonas maltophilia.	resistance-nodulation-cell division (RND) antibiotic efflux pump	fluoroquinolone antibiotic;macrolide antibiotic;phenicol antibiotic;tetracycline antibiotic	Multidrug	antibiotic efflux	706	37
ARO:3003057	smeF	smeF is an outer membrane multidrug efflux protein of the smeDEF complex in Stenotrophomonas maltophilia.	resistance-nodulation-cell division (RND) antibiotic efflux pump	fluoroquinolone antibiotic;macrolide antibiotic;phenicol antibiotic;tetracycline antibiotic	Multidrug	antibiotic efflux	648	19
ARO:3003059	tmrB	tmrB is an ATP-binding tunicamycin resistance protein found in Bacillus subtilis.	tunicamycin resistance protein	nucleoside antibiotic	nucleoside	reduced permeability to antibiotic	206	5
ARO:3003060	tsnR	tsnR is a 23S ribosomal RNA methyltransferase that methylates adenosine-1067 to confer resistance to thiostrepton.	non-erm 23S ribosomal RNA methyltransferase (A1067)	peptide antibiotic	peptide	antibiotic target alteration	514	10
ARO:3003061	vph	vph is a phosphotransferase that confers resistance to viomycin in Streptomyces vinaceus.	viomycin phosphotransferase	peptide antibiotic	peptide	antibiotic inactivation	124	5
ARO:3003063	ykkC	ykkC is an SMR-type protein that is a subunit of the ykkCD efflux pump.	small multidrug resistance (SMR) antibiotic efflux pump	aminoglycoside antibiotic;phenicol antibiotic;tetracycline antibiotic	Multidrug	antibiotic efflux	204	12
ARO:3003064	ykkD	ykkD is an SMR-type protein that is a subunit of the ykkCD efflux pump.	small multidrug resistance (SMR) antibiotic efflux pump	aminoglycoside antibiotic;phenicol antibiotic;tetracycline antibiotic	Multidrug	antibiotic efflux	126	8
ARO:3003066	smeR	smeR is the responder component of a two component signal transduction system that includes smeS.	resistance-nodulation-cell division (RND) antibiotic efflux pump	aminoglycoside antibiotic;cephalosporin;cephamycin;penam	Multidrug	antibiotic efflux	16800	396
ARO:3003067	smeS	smeS is the protein kinase sensor component of a two component signal transduction system that includes smeR.	resistance-nodulation-cell division (RND) antibiotic efflux pump	aminoglycoside antibiotic;cephalosporin;cephamycin;penam	Multidrug	antibiotic efflux	24912	524
ARO:3003069	vanXY gene in vanG cluster	Also known as vanXYG, is a vanXY variant found in the vanG gene cluster.	glycopeptide resistance gene cluster;vanXY	glycopeptide antibiotic	glycopeptide	antibiotic target alteration	2	1
ARO:3003074	Staphylococcus aureus cls conferring resistance to daptomycin	Cardiolipin synthetase (cls) is an inner membrane protein that is involved in membrane synthesis. Specific mutations in S. aureus can confer resistance to daptomycin.	daptomycin resistant cls	peptide antibiotic	peptide	antibiotic target alteration	5314	83
ARO:3003078	Enterococcus faecium liaR mutant conferring daptomycin resistance	liaR is a response regulator found in the liaFSR signal transduction pathway. Mutations confer daptomycin resistance.	daptomycin resistant liaR	peptide antibiotic	peptide	antibiotic efflux;antibiotic target alteration	57786	1264
ARO:3003079	Enterococcus faecium liaS mutant conferring daptomycin resistance	liaS is a histidine kinase found in the liaFSR signal transduction pathway. Mutations confer daptomycin resistance.	daptomycin resistant liaS	peptide antibiotic	peptide	antibiotic efflux;antibiotic target alteration	13692	272
ARO:3003092	Enterococcus faecium cls conferring resistance to daptomycin	cls or cardiolipin synthetase is an inner membrane protein that is involved in membrane synthesis. Specific mutations in Enterococcus can confer resistance to daptomycin.	daptomycin resistant cls	peptide antibiotic	peptide	antibiotic target alteration	734	9
ARO:3003093	cphA3	CEPH-A3 is an Ambler Class B MBL; subclass B2 originally isolated from Aeromonas veronii. This enzyme has specific activity against carbapenems and is active as a mono-zinc protein.	CphA beta-lactamase	carbapenem	carbapenem	antibiotic inactivation	38	1
ARO:3003094	imiH	imiH is an Ambler Class B MBL; subclass B2 originally isolated from Aeromonas hydrophila. This enzyme has specific activity against carbapenems.	CphA beta-lactamase	carbapenem	carbapenem	antibiotic inactivation	14	1
ARO:3003095	imiS	imiS is an Ambler Class B MBL; subclass B2 originally isolated from Aeromonas veronii. This enzyme has specific activity against carbapenems.	CphA beta-lactamase	carbapenem	carbapenem	antibiotic inactivation	22	2
ARO:3003105	dfrA3	dfrA3 is an integron-encoded dihydrofolate reductase found in Escherichia coli.	trimethoprim resistant dihydrofolate reductase dfr	diaminopyrimidine antibiotic	diaminopyrimidine	antibiotic target replacement	1328	29
ARO:3003106	Erm(42)	Erm42 confers MLSb phenotype in Pasteurella multocida.	Erm 23S ribosomal RNA methyltransferase	lincosamide antibiotic;macrolide antibiotic;streptogramin antibiotic	MLS	antibiotic target alteration	480	11
ARO:3003107	mef(B)	mef(B) is a macrolide efflux gene located in the vicinity of sul3 in Escherichia coli. There is also a mefB found in Streptococcus agalactiae that confers resistance to macrolides.	major facilitator superfamily (MFS) antibiotic efflux pump	macrolide antibiotic	macrolide	antibiotic efflux	3866	101
ARO:3003109	msrE	MsrE is an ABC-F subfamily protein expressed to Klebsiella pneumoniae that confers resistance to erythromycin and streptogramin B antibiotics. It is associated with plasmid DNA. It is also 100% identical to ABC-F type ribosomal protection protein Msr(E) which is in multiple species.	msr-type ABC-F protein	macrolide antibiotic;streptogramin antibiotic	Multidrug	antibiotic target protection	1302	56
ARO:3003110	catB10	catB10 is an integron-encoded variant of the cat gene found in P. aeruginosa.	chloramphenicol acetyltransferase (CAT)	phenicol antibiotic	phenicol	antibiotic inactivation	102	3
ARO:3003111	lsaB	LsaB is an ABC-F subfamily protein expressed in Mammaliicoccus sciuri. It confers resistance to clindamycin.	lsa-type ABC-F protein	lincosamide antibiotic;pleuromutilin antibiotic;streptogramin antibiotic	Multidrug	antibiotic target protection	474	12
ARO:3003112	lsaC	LsaC is an ABC-F subfamily protein expressed in Streptococcus agalactiae. It confers resistance to lincomycin, clindamycin, dalfopristin, and tiamulin.	lsa-type ABC-F protein	lincosamide antibiotic;pleuromutilin antibiotic;streptogramin antibiotic	Multidrug	antibiotic target protection	1972	37
ARO:3003171	ACT-36	From the Lahey list of beta-lactamases.	ACT beta-lactamase	carbapenem;cephalosporin;cephamycin;penam	Multidrug	antibiotic inactivation	30	1
ARO:3003172	ACT-37	From the Lahey list of beta-lactamases.	ACT beta-lactamase	carbapenem;cephalosporin;cephamycin;penam	Multidrug	antibiotic inactivation	568	2
ARO:3003196	tet(45)	Tet45 is a tetracycline efflux pump found in Bhargavaea cecembensis strain previously isolated from a poultry-litter-impacted soil.	major facilitator superfamily (MFS) antibiotic efflux pump	tetracycline antibiotic	tetracycline	antibiotic efflux	168	6
ARO:3003199	AAC(6')-Iak	AAC(6')-Iak is a 6'-N-aminoglycoside acetyltransferase-encoding gene isolated from a multidrug-resistant clinical isolate of Stenotrophomonas maltophilia.	AAC(6')	aminoglycoside antibiotic	aminoglycoside	antibiotic inactivation	92	2
ARO:3003200	AAC(6')-Ian	AAC(6')-Ian is an amikacin acetyltransferase gene found on a transferable plasmid of the Serratia marcescens strain NUBL-11663. It catalyzes the transfer of an acetyl group from acetyl coenzyme A onto an amine at the 6'-position of various aminoglycosides.	AAC(6')	aminoglycoside antibiotic	aminoglycoside	antibiotic inactivation	32	1
ARO:3003202	TLA-1	TLA-1 is a beta-lactamase found in plasmids of clinical isolates of Escherichia coli strain R170 in Latin America. It preferentially hydrolyzed cephaloridine, cefotaxime, cephalothin, benzylpenicillin, and ceftazidime. The enzyme was markedly inhibited by sulbactam, tazobactam, and clavulanic acid.	TLA beta-lactamase	cephalosporin;monobactam	Multidrug	antibiotic inactivation	12	1
ARO:3003206	lsaE	lsaE is an ABC-F subfamily protein found in porcine MRSA isolates. It confers resistance to pleuromutilin, lincosamide, and streptogramin A.	lsa-type ABC-F protein	lincosamide antibiotic;pleuromutilin antibiotic;streptogramin antibiotic	Multidrug	antibiotic target protection	434	21
ARO:3003207	FosK	FosK is a fosfomycin thiol transferase isolated from Acinetobacter soli. It is integrin-mediated. It confers a high level of resistance to fosfomycin.	fosfomycin thiol transferase	phosphonic acid antibiotic	phosphonic acid	antibiotic inactivation	132	3
ARO:3003208	FosXCC	fosXCC is a fosfomycin resistance gene that modifies MurA isolated from Campylobacter species. It is highly resistant to fosfomycin.	fosfomycin thiol transferase	phosphonic acid antibiotic	phosphonic acid	antibiotic inactivation	6	1
ARO:3003250	bcrC	The bcrC gene product (BcrC) is an undecaprenyl pyrophosphate phosphatase originally isolated from Bacillus subtilis. When overexpressed it can confer resistance to bacitracin.	undecaprenyl pyrophosphate related proteins	peptide antibiotic	peptide	antibiotic target alteration	890	30
ARO:3003283	Mycobacterium tuberculosis rpoB mutants conferring resistance to rifampicin	Point mutations that occurs in Mycobacterium tuberculosis rpoB resulting in resistance to rifampicin.	rifamycin-resistant beta-subunit of RNA polymerase (rpoB)	peptide antibiotic;rifamycin antibiotic	Multidrug	antibiotic target alteration;antibiotic target replacement	4556	241
ARO:3003284	Mycobacterium leprae rpoB mutations conferring resistance to rifampicin	Point mutations that occurs in Mycobacterium leprae rpoB resulting in resistance to rifampicin.	rifamycin-resistant beta-subunit of RNA polymerase (rpoB)	peptide antibiotic;rifamycin antibiotic	Multidrug	antibiotic target alteration;antibiotic target replacement	2008	90
ARO:3003285	Staphylococcus aureus rpoB mutants conferring resistance to rifampicin	Point mutations that occurs in Staphylococcus aureus rpoB resulting in resistance to rifampicin.	rifamycin-resistant beta-subunit of RNA polymerase (rpoB)	peptide antibiotic;rifamycin antibiotic	Multidrug	antibiotic target alteration;antibiotic target replacement	554	29
ARO:3003288	Escherichia coli rpoB mutants conferring resistance to rifampicin	Point mutations that occurs in Escherichia coli rpoB resulting in resistance to rifampicin.	rifamycin-resistant beta-subunit of RNA polymerase (rpoB)	peptide antibiotic;rifamycin antibiotic	Multidrug	antibiotic target alteration;antibiotic target replacement	15972	744
ARO:3003291	Staphylococcus aureus rpoC conferring resistance to daptomycin	Point mutations that occurs in Staphylococcus aureus rpoC resulting in resistance to daptomycin.	daptomycin-resistant beta prime subunit of RNA polymerase (rpoC)	peptide antibiotic	peptide	antibiotic target alteration	5094	256
ARO:3003294	Escherichia coli gyrA conferring resistance to fluoroquinolones	Point mutation of Escherichia coli gyrA resulted in the lowered affinity between fluoroquinolones and gyrA. Thus, conferring resistance.	fluoroquinolone resistant gyrA	fluoroquinolone antibiotic;nybomycin-like antibiotic	Multidrug	antibiotic target alteration	226	13
ARO:3003295	Mycobacterium tuberculosis gyrA conferring resistance to fluoroquinolones	Point mutation of Mycobacterium tuberculosis gyrA resulted in the lowered affinity between fluoroquinolones and gyrA. Thus, conferring resistance.	fluoroquinolone resistant gyrA	fluoroquinolone antibiotic;nybomycin-like antibiotic	Multidrug	antibiotic target alteration	422	29
ARO:3003296	Staphylococcus aureus gyrA conferring resistance to fluoroquinolones	Point mutation of Staphylococcus aureus gyrA resulted in the lowered affinity between fluoroquinolones and gyrA. Thus, conferring resistance.	fluoroquinolone resistant gyrA	fluoroquinolone antibiotic;nybomycin-like antibiotic	Multidrug	antibiotic target alteration	2234	85
ARO:3003297	Bartonella bacilliformis gyrA conferring resistance to fluoroquinolones	Point mutation of Bartonella bacilliformis gyrA resulted in the lowered affinity between fluoroquinolones and gyrA. Thus, conferring resistance.	fluoroquinolone resistant gyrA	fluoroquinolone antibiotic;nybomycin-like antibiotic	Multidrug	antibiotic target alteration	4890	233
ARO:3003298	Mycobacterium leprae gyrA conferring resistance to fluoroquinolones	Point mutation of Mycobacterium leprae gyrA resulted in the lowered affinity between fluoroquinolones and gyrA. Thus, conferring resistance.	fluoroquinolone resistant gyrA	fluoroquinolone antibiotic;nybomycin-like antibiotic	Multidrug	antibiotic target alteration	1034	36
ARO:3003301	Staphylococcus aureus gyrB conferring resistance to aminocoumarin	Point mutation in Staphylococcus aureus resulting in aminocoumarin resistance.	aminocoumarin resistant gyrB	aminocoumarin antibiotic	aminocoumarin	antibiotic target alteration	1922	98
ARO:3003302	Bartonella bacilliformis gyrB conferring resistance to aminocoumarin	Point mutation in Bartonella bacilliformis resulting in aminocoumarin resistance.	aminocoumarin resistant gyrB	aminocoumarin antibiotic	aminocoumarin	antibiotic target alteration	3568	198
ARO:3003303	Escherichia coli gyrB conferring resistance to aminocoumarin	Point mutation in Escherichia coli resulting in aminocoumarin resistance.	aminocoumarin resistant gyrB	aminocoumarin antibiotic	aminocoumarin	antibiotic target alteration	2724	69
ARO:3003304	Mycobacterium leprae gyrB conferring resistance to fluoroquinolones	Point mutation in Mycobacterium leprae gyrB resulting in fluoroquinolone resistance.	fluoroquinolone resistant gyrB	aminocoumarin antibiotic;fluoroquinolone antibiotic	Multidrug	antibiotic target alteration	822	42
ARO:3003305	Ureaplasma urealyticum gyrB conferring resistance to fluoroquinolones	Point mutation in Ureaplasma urealyticum resulting in fluoroquinolone resistance.	fluoroquinolone resistant gyrB	aminocoumarin antibiotic;fluoroquinolone antibiotic	Multidrug	antibiotic target alteration	646	30
ARO:3003306	Morganella morganii gyrB conferring resistance to fluoroquinolones	Point mutation in Morganella morganii resulting in fluoroquinolone resistance.	fluoroquinolone resistant gyrB	aminocoumarin antibiotic;fluoroquinolone antibiotic	Multidrug	antibiotic target alteration	1708	46
ARO:3003307	Salmonella serovars gyrB conferring resistance to fluoroquinolones	Point mutation in Salmonella serovars resulting in fluoroquinolone resistance.	fluoroquinolone resistant gyrB	aminocoumarin antibiotic;fluoroquinolone antibiotic	Multidrug	antibiotic target alteration	1044	36
ARO:3003308	Escherichia coli parC conferring resistance to fluoroquinolones	Point mutation in Escherichia coli parC resulting in fluoroquinolone resistance.	fluoroquinolone resistant parC	fluoroquinolone antibiotic	fluoroquinolone	antibiotic target alteration	988	30
ARO:3003312	Staphylococcus aureus parC conferring resistance to fluoroquinolones	Point mutation in Staphylococcus aureus parC resulting in fluoroquinolone resistance.	fluoroquinolone resistant parC	fluoroquinolone antibiotic	fluoroquinolone	antibiotic target alteration	18	4
ARO:3003314	Staphylococcus aureus parE conferring resistance to aminocoumarin	Point mutation in Staphylococcus aureus parE resulting in aminocoumarin resistance.	aminocoumarin resistant parE	aminocoumarin antibiotic	aminocoumarin	antibiotic target alteration	266	13
ARO:3003315	Staphylococcus aureus parE conferring resistance to fluoroquinolones	Point mutation in Staphylococcus aureus parE resulting in fluoroquinolones resistance.	fluoroquinolone resistant parE	fluoroquinolone antibiotic	fluoroquinolone	antibiotic target alteration	2	1
ARO:3003316	Escherichia coli parE conferring resistance to fluoroquinolones	Point mutation in Escherichia coli parE resulting in fluoroquinolones resistance.	fluoroquinolone resistant parE	fluoroquinolone antibiotic	fluoroquinolone	antibiotic target alteration	82	5
ARO:3003317	Salmonella serovars parE conferring resistance to fluoroquinolones	Point mutation in Salmonella serovars parE resulting in fluoroquinolones resistance.	fluoroquinolone resistant parE	fluoroquinolone antibiotic	fluoroquinolone	antibiotic target alteration	336	11
ARO:3003319	Staphylococcus aureus mprF with mutation conferring resistance to daptomycin	Point mutations that occur within Staphylococcus aureus mprF gene resulting in resistance to daptomycin.	daptomycin resistant mprF	peptide antibiotic	peptide	antibiotic target alteration	218	6
ARO:3003323	Staphylococcus aureus pgsA mutations conferring resistance to daptomycin	Point mutations that occur within Staphylococcus aureus pgsA gene resulting in resistance to daptomycin.	daptomycin resistant pgsA	peptide antibiotic	peptide	antibiotic target alteration	8164	190
ARO:3003324	Bacillus subtilis mprF	MprF is a integral membrane protein that modifies the negatively-charged phosphatidylglycerol on the membrane surface. This confers resistance to cationic peptides that disrupt the cell membrane, including defensins. Additionally, large-scale mutations causing loss of function of the gene result in increased susceptibility to daptomycin.	defensin resistant mprF	peptide antibiotic	peptide	antibiotic target alteration	226	9
ARO:3003325	Mycobacterium tuberculosis variant bovis embB with mutation conferring resistance to ethambutol	Point mutations that occur within Mycobacterium tuberculosis variant bovis embB gene resulting in resistance to ethambutol.	ethambutol resistant embB	polyamine antibiotic	polyamine	antibiotic target alteration	30	1
ARO:3003326	Mycobacterium tuberculosis embB mutant conferring resistance to ethambutol	Point mutations that occur within Mycobacterium tuberculosis embB gene resulting in resistance to ethambutol.	ethambutol resistant embB	polyamine antibiotic	polyamine	antibiotic target alteration	38	1
ARO:3003327	Mycobacterium tuberculosis embC mutant conferring resistance to ethambutol	Point mutations in Mycobacterium tuberculosis embC that result in lower affinity between ethambutol and EmbC, resulting in resistance.	ethambutol resistant embC	polyamine antibiotic	polyamine	antibiotic target alteration	38	2
ARO:3003357	Clostridioides difficile EF-Tu mutants conferring resistance to elfamycin	Sequence variants of Clostridioides difficile elongation factor Tu that confer resistance to elfamycin antibiotics.	elfamycin resistant EF-Tu	elfamycin antibiotic	elfamycin	antibiotic target alteration	1090	40
ARO:3003359	Streptomyces cinnamoneus EF-Tu mutants conferring resistance to elfamycin	Sequence variants of Streptomyces cinnamoneus elongation factor Tu that confer resistance to elfamycin antibiotics.	elfamycin resistant EF-Tu	elfamycin antibiotic	elfamycin	antibiotic target alteration	5282	137
ARO:3003361	Planobispora rosea EF-Tu mutants conferring resistance to inhibitor GE2270A	Sequence variants of Planobispora rosea elongation factor Tu that confer resistance to inhibitor GE2270A.	elfamycin resistant EF-Tu	elfamycin antibiotic	elfamycin	antibiotic target alteration	1770	89
ARO:3003368	Escherichia coli EF-Tu mutants conferring resistance to kirromycin	Sequence variants of Escherichia coli elongation factor Tu that confer resistance to kirromycin.	elfamycin resistant EF-Tu	elfamycin antibiotic	elfamycin	antibiotic target alteration	10624	359
ARO:3003369	Escherichia coli EF-Tu mutants conferring resistance to Pulvomycin	Sequence variants of Escherichia coli elongation factor Tu that confer resistance to Pulvomycin.	elfamycin resistant EF-Tu	elfamycin antibiotic	elfamycin	antibiotic target alteration	24	1
ARO:3003373	Klebsiella pneumoniae acrR with mutation conferring multidrug antibiotic resistance	AcrR is a repressor of the AcrAB-TolC multidrug efflux complex. AcrR mutations result in high level antibiotic resistance.	resistance-nodulation-cell division (RND) antibiotic efflux pump	cephalosporin;disinfecting agents and antiseptics;fluoroquinolone antibiotic;glycylcycline;penam;phenicol antibiotic;rifamycin antibiotic;tetracycline antibiotic	Multidrug	antibiotic efflux;antibiotic target alteration	304	13
ARO:3003374	Enterobacter aerogenes acrR with mutation conferring multidrug antibiotic resistance	AcrR is a repressor of the AcrAB-TolC multidrug efflux complex. AcrR mutations result in high level antibiotic resistance.	resistance-nodulation-cell division (RND) antibiotic efflux pump	cephalosporin;disinfecting agents and antiseptics;fluoroquinolone antibiotic;glycylcycline;penam;phenicol antibiotic;rifamycin antibiotic;tetracycline antibiotic	Multidrug	antibiotic efflux;antibiotic target alteration	340	8
ARO:3003378	Escherichia coli AcrAB-TolC with MarR mutations conferring resistance to ciprofloxacin and tetracycline	MarR is a repressor of the mar operon marRAB, thus regulating the expression of marA, the activator of multidrug efflux pump AcrAB.	resistance-nodulation-cell division (RND) antibiotic efflux pump	cephalosporin;disinfecting agents and antiseptics;fluoroquinolone antibiotic;glycylcycline;penam;phenicol antibiotic;rifamycin antibiotic;tetracycline antibiotic	Multidrug	antibiotic efflux;antibiotic target alteration	628	19
ARO:3003379	Salmonella enterica ramR mutants	RamR is a repressor that regulates RamA expression. Mutations lead to the upregulation of AcrAB, which is positively regulated by RamA.	resistance-nodulation-cell division (RND) antibiotic efflux pump	cephalosporin;disinfecting agents and antiseptics;fluoroquinolone antibiotic;glycylcycline;penam;phenicol antibiotic;rifamycin antibiotic;tetracycline antibiotic	Multidrug	antibiotic efflux;antibiotic target alteration	154	6
ARO:3003380	Klebsiella pneumoniae ramR mutants	RamR is a repressor that regulates RamA expression. Mutations lead to the upregulation of AcrAB, which is positively regulated by RamA.	resistance-nodulation-cell division (RND) antibiotic efflux pump	cephalosporin;disinfecting agents and antiseptics;fluoroquinolone antibiotic;glycylcycline;penam;phenicol antibiotic;rifamycin antibiotic;tetracycline antibiotic	Multidrug	antibiotic efflux;antibiotic target alteration	528	19
ARO:3003381	Escherichia coli soxR with mutation conferring antibiotic resistance	SoxR is a sensory protein that upregulates soxS expression in the presence of redox-cycling drugs. This stress response leads to the expression many multidrug efflux pumps.	ATP-binding cassette (ABC) antibiotic efflux pump;major facilitator superfamily (MFS) antibiotic efflux pump;resistance-nodulation-cell division (RND) antibiotic efflux pump	cephalosporin;disinfecting agents and antiseptics;fluoroquinolone antibiotic;glycylcycline;penam;phenicol antibiotic;rifamycin antibiotic;tetracycline antibiotic	Multidrug	antibiotic efflux;antibiotic target alteration	42	4
ARO:3003382	Salmonella enterica soxR with mutation conferring antibiotic resistance	SoxR is a sensory protein that upregulates soxS expression in the presence of redox-cycling drugs. This stress response leads to the expression of many multidrug efflux pumps.	ATP-binding cassette (ABC) antibiotic efflux pump;major facilitator superfamily (MFS) antibiotic efflux pump;resistance-nodulation-cell division (RND) antibiotic efflux pump	cephalosporin;disinfecting agents and antiseptics;fluoroquinolone antibiotic;glycylcycline;penam;phenicol antibiotic;rifamycin antibiotic;tetracycline antibiotic	Multidrug	antibiotic efflux;antibiotic target alteration	112	4
ARO:3003383	Salmonella serovars soxS with mutation conferring antibiotic resistance	SoxS is a global regulator that up-regulates the expression of AcrAB efflux genes. It also reduces OmpF expression to decrease cell membrane permeability.	ATP-binding cassette (ABC) antibiotic efflux pump;General Bacterial Porin with reduced permeability to beta-lactams;major facilitator superfamily (MFS) antibiotic efflux pump;resistance-nodulation-cell division (RND) antibiotic efflux pump	carbapenem;cephalosporin;cephamycin;disinfecting agents and antiseptics;fluoroquinolone antibiotic;glycylcycline;monobactam;penam;penem;phenicol antibiotic;rifamycin antibiotic;tetracycline antibiotic	Multidrug	antibiotic efflux;antibiotic target alteration;reduced permeability to antibiotic	318	7
ARO:3003386	Escherichia coli folP with mutation conferring resistance to sulfonamides	Point mutations in Escherichia coli dihydropteroate synthase folP prevent sulfonamide antibiotics from inhibiting its role in folate synthesis, thus conferring sulfonamide resistance.	sulfonamide resistant dihydropteroate synthase folP	sulfonamide antibiotic;sulfone antibiotic	Multidrug	antibiotic target alteration	2056	58
ARO:3003387	Streptococcus pyogenes folP with mutation conferring resistance to sulfonamides	Point mutations in Streptococcus pyogenes dihydropteroate synthase folP prevent sulfonamide antibiotics from inhibiting its role in folate synthesis, thus conferring sulfonamide resistance.	sulfonamide resistant dihydropteroate synthase folP	sulfonamide antibiotic;sulfone antibiotic	Multidrug	antibiotic target alteration	240	9
ARO:3003389	Mycobacterium leprae folP with mutation conferring resistance to dapsone	Dapsone inhibits bacterial synthesis of dihydrofolic acid by competing with with para-aminobenzoate for the active site of dihydropteroate synthetase. Point mutation within the Mycobacterium leprae folP gene results in lowered affinity of dapsone for folP.	dapsone resistant dihydropteroate synthase folP	sulfonamide antibiotic;sulfone antibiotic	Multidrug	antibiotic target alteration	1482	55
ARO:3003390	Escherichia coli ompF with mutation conferring resistance to beta-lactam antibiotics	The Escherichia coli ompF (oprF) is a nonspecific porin channel involved in the membrane translocation of small hydrophilic molecules, including and especially beta-lactam antibiotics. Mutations in ompF can decrease diffusion of antibiotics across the cellular membrane, thereby decreasing overall susceptibility through absence of porin function.	General Bacterial Porin with reduced permeability to beta-lactams	carbapenem;cephalosporin;cephamycin;monobactam;penam;penem	Multidrug	reduced permeability to antibiotic	84	2
ARO:3003392	Mycobacterium tuberculosis katG mutations conferring resistance to isoniazid	katG is a catalase-peroxidase that catalyzes the activation of isoniazid. Isoniazid inhibits mycolic acid synthesis, which prevents cell wall synthesis in mycobacteria. Mutations in katG results in inability to activate isoniazid. Over 280 different mutations have been documented in PubMed for katG, with mutations to Ser315 being the most prevalent.	isoniazid resistant katG	isoniazid-like antibiotic	isoniazid-like	antibiotic target alteration	7658	421
ARO:3003393	Mycobacterium tuberculosis inhA mutations conferring resistance to isoniazid	inhA is a enoyl-acyl carrier reductase used in lipid metabolism and farry acid biosynthesis. It is inhibited by isoniazid. mutations in the promoter region or multiple copies of the inhA shows marked resistance to isoniazid mediated inhibition of mycolic acid biosynthesis.	isoniazid resistant inhA	disinfecting agents and antiseptics;isoniazid-like antibiotic	Multidrug	antibiotic target alteration	1078	42
ARO:3003394	Mycobacterium tuberculosis pncA mutations conferring resistance to pyrazinamide	pncA is a pyrazinamidase/nicotinamidase. It catalyzes the activation of pyrazinamide. Some mutation within pncA are associated with loss of enzyme activity, resulting in pyrazinamide resistance.	Pyrazinamide resistant pncA	pyrazine antibiotic	pyrazine	antibiotic target alteration	1770	60
ARO:3003395	Mycobacterium tuberculosis rpsL mutations conferring resistance to Streptomycin	Ribosomal protein S12 stabilizes the highly conserved pseudoknot structure formed by 16S rRNA. Amino acid substitutions in RpsL affect the higher-order structure of 16S rRNA and confer streptomycin resistance by disrupting interactions between 16S rRNA and streptomycin.	antibiotic-resistant rpsL	aminoglycoside antibiotic	aminoglycoside	antibiotic target alteration	4350	145
ARO:3003438	Enterococcus faecium EF-Tu mutants conferring resistance to GE2270A	Sequence variants of Enterococcus faecium elongation factor Tu that confer resistance to GE2270A.	elfamycin resistant EF-Tu	elfamycin antibiotic	elfamycin	antibiotic target alteration	9072	245
ARO:3003440	mecB	A foreign PBP2 acquired by lateral gene transfer that able to perform peptidoglycan synthesis in the presence of beta-lactams.	methicillin resistant PBP2	carbapenem;cephalosporin;cephamycin;monobactam;penam	Multidrug	antibiotic target replacement	3734	90
ARO:3003441	cfrA	CfrA is a chloramphenicol-florfenicol resistance gene and methyltransferase enzyme. Methylation of position 8 of A2503 in 23S rRNA confers resistance to chloramphenicol antibiotics first identified by Schwarz 2000 as cfr from Mammaliicoccus sciuri. Additional Oxazolidinone resistance mediated by the cfr gene in a human isolated was first reported from Colombia in linezolid- and methicillin-resist…	Cfr 23S ribosomal RNA methyltransferase	lincosamide antibiotic;oxazolidinone antibiotic;phenicol antibiotic;pleuromutilin antibiotic;streptogramin A antibiotic;streptogramin antibiotic	Multidrug	antibiotic target alteration	78	5
ARO:3003445	Mycobacterium tuberculosis tlyA mutations conferring resistance to aminoglycosides	Specific mutations that arise in Mycobacterium tuberculosis tlyA resulting in aminoglycosides resistance.	Antibiotic resistant tlyA	aminoglycoside antibiotic	aminoglycoside	antibiotic target alteration	6816	187
ARO:3003448	Mycobacterium tuberculosis iniA mutant conferring resistance to ethambutol	Specific mutations in Mycobacterium tuberculosis iniA resulting in resistance to ethambutol.	Ethambutol resistant iniA	polyamine antibiotic	polyamine	antibiotic efflux;antibiotic target alteration	72	2
ARO:3003451	Mycobacterium tuberculosis iniC mutant conferring resistance to ethambutol	Specific mutations that occurs on Mycobacterium tuberculosis iniC causing it to be ethambutol resistant.	Ethambutol resistant iniC	polyamine antibiotic	polyamine	antibiotic efflux;antibiotic target alteration	364	8
ARO:3003453	Mycobacterium tuberculosis embA mutant conferring resistance to ethambutol	Specific mutations that occurs on Mycobacterium tuberculosis embA leading to the lowered affinity of ethambutol to embA.	ethambutol resistant embA	polyamine antibiotic	polyamine	antibiotic target alteration	8	1
ARO:3003455	Mycobacterium tuberculosis embR mutant conferring resistance to ethambutol	Point mutation in the M.tuberculosis embR results in increased resistance to ethambutol.	ethambutol resistant embR	polyamine antibiotic	polyamine	antibiotic target alteration	2598	94
ARO:3003458	Mycobacterium tuberculosis ethA with mutation conferring resistance to ethionamide	Specific mutations that occurs on Mycobacterium tuberculosis ethA causing it to be ethionamide resistant.	ethionamide resistant ethA	isoniazid-like antibiotic;thioamide antibiotic	Multidrug	antibiotic target alteration	4778	195
ARO:3003459	Mycobacterium tuberculosis gyrB mutant conferring resistance to fluoroquinolones	Point mutation in Mycobacterium tuberculosis gyrB resulting in fluoroquinolone resistance.	fluoroquinolone resistant gyrB	aminocoumarin antibiotic;fluoroquinolone antibiotic	Multidrug	antibiotic target alteration	2216	116
ARO:3003461	Mycobacterium tuberculosis ndh with mutation conferring resistance to isoniazid	Point mutations in the Mycobacterium tuberculosis ndh gene shown clinically to confer resistance to isoniazid.	antibiotic resistant ndh	isoniazid-like antibiotic	isoniazid-like	antibiotic target alteration	3370	121
ARO:3003463	Mycobacterium tuberculosis kasA mutant conferring resistance to isoniazid	Specific mutations on the Mycobacterium tuberculosis kasA gene resulting in lowered affinity of isoniazid, resulting in resistance.	antibiotic resistant kasA	disinfecting agents and antiseptics;isoniazid-like antibiotic	Multidrug	antibiotic target alteration	17652	411
ARO:3003470	Mycobacterium tuberculosis gidB mutation conferring resistance to streptomycin	Specific mutations that occurs on Mycobacterium tuberculosis gidB causing it to be streptomycin resistant.	antibiotic resistant gidB	aminoglycoside antibiotic	aminoglycoside	antibiotic target alteration	5746	128
ARO:3003479	tetR	TetR is the repressor of the tetracycline resistance element; its N-terminal region forms a helix-turn-helix structure and binds DNA. Binding of tetracycline to TetR reduces the repressor affinity for the tetracycline resistance gene (tetA) promoter operator sites. Mutations arise within tetR results in lower affinity for tetracyclin.	major facilitator superfamily (MFS) antibiotic efflux pump	tetracycline antibiotic	tetracycline	antibiotic efflux;antibiotic target alteration	1210	32
ARO:3003511	Escherichia coli soxS with mutation conferring antibiotic resistance	SoxS is a global regulator that up-regulates the expression of AcrAB efflux genes. It also reduces OmpF expression to decrease cell membrane permeability.	ATP-binding cassette (ABC) antibiotic efflux pump;General Bacterial Porin with reduced permeability to beta-lactams;major facilitator superfamily (MFS) antibiotic efflux pump;resistance-nodulation-cell division (RND) antibiotic efflux pump	carbapenem;cephalosporin;cephamycin;disinfecting agents and antiseptics;fluoroquinolone antibiotic;glycylcycline;monobactam;penam;penem;phenicol antibiotic;rifamycin antibiotic;tetracycline antibiotic	Multidrug	antibiotic efflux;antibiotic target alteration;reduced permeability to antibiotic	156	4
ARO:3003548	mdtN	Multidrug resistance efflux pump. Could be involved in resistance to puromycin, acriflavine and tetraphenylarsonium chloride.	major facilitator superfamily (MFS) antibiotic efflux pump	disinfecting agents and antiseptics;nucleoside antibiotic	Multidrug	antibiotic efflux	1074	47
ARO:3003549	mdtO	Multidrug resistance efflux pump. Could be involved in resistance to puromycin, acriflavine and tetraphenylarsonium chloride.	major facilitator superfamily (MFS) antibiotic efflux pump	disinfecting agents and antiseptics;nucleoside antibiotic	Multidrug	antibiotic efflux	82	2
ARO:3003550	mdtP	Multidrug resistance efflux pump. Could be involved in resistance to puromycin, acriflavine and tetraphenylarsonium chloride.	major facilitator superfamily (MFS) antibiotic efflux pump	disinfecting agents and antiseptics;nucleoside antibiotic	Multidrug	antibiotic efflux	108	5
ARO:3003551	emeA	A multidrug efflux pump from Enterococcus faecalis. There exist efflux activity of several antimicrobial agents such as DAPI, Hoechst 33342 and acriflavine. Efflux of DAPI via EmeA was strongly inhibited by reserpine.	multidrug and toxic compound extrusion (MATE) transporter	disinfecting agents and antiseptics	MDR	antibiotic efflux	768	13
ARO:3003553	CepS	CEPS is a typical class C cephalosporinase found in Aeromonas sobria, first isolated from strain 163a.	CepS beta-lactamase	cephalosporin	cephalosporin	antibiotic inactivation	38	1
ARO:3003556	SLB-1	This enzyme breaks the beta-lactam antibiotic ring open and deactivates the molecule's antibacterial properties.	SHW beta-lactamase	cephalosporin;penam	Multidrug	antibiotic inactivation	96	2
ARO:3003563	RCP-1	RCP is a class A beta-lactamase found in Rhodopseudomonas capsulata.	RCP beta-lactamase	penam	penam	antibiotic inactivation	20	1
ARO:3003573	LpxA	The LpxA gene is widely known to be involved in the biosynthesis of lipid A in Gram-negative bacteria and mutations to this gene may cause resistance to antimicrobial peptides that target the outer membrane.	Acinetobacter mutant Lpx gene conferring resistance to colistin	peptide antibiotic	peptide	antibiotic target alteration	802	28
ARO:3003574	LpxC	The LpxC gene is widely known to be involved in the biosynthesis of lipid A in Gram-negative bacteria and mutations to this gene may cause resistance to antimicrobial peptides that target the outer membrane.	Acinetobacter mutant Lpx gene conferring resistance to colistin	peptide antibiotic	peptide	antibiotic target alteration	5008	117
ARO:3003576	eptA	PmrC mediates the modification of Lipid A by the addition of 4-amino-4-deoxy-L-arabinose (L-Ara4N) and phosphoethanolamine, resulting in a less negative cell membrane and decreased binding of polymyxin B.	pmr phosphoethanolamine transferase	peptide antibiotic	peptide	antibiotic target alteration	102	4
ARO:3003577	ugd	PmrE is required for the synthesis and transfer of 4-amino-4-deoxy-L-arabinose (Ara4N) to Lipid A, which allows gram-negative bacteria to resist the antimicrobial activity of cationic antimicrobial peptides and antibiotics such as polymyxin.	pmr phosphoethanolamine transferase	peptide antibiotic	peptide	antibiotic target alteration	5112	90
ARO:3003578	PmrF	PmrF is required for the synthesis and transfer of 4-amino-4-deoxy-L-arabinose (Ara4N) to Lipid A, which allows gram-negative bacteria to resist the antimicrobial activity of cationic antimicrobial peptides and antibiotics such as polymyxin. pmrF corresponds to 1 locus in Pseudomonas aeruginosa PAO1 and 1 locus in Pseudomonas aeruginosa LESB58.	pmr phosphoethanolamine transferase	peptide antibiotic	peptide	antibiotic target alteration	15562	340
ARO:3003582	basR	Response regulator for Lipid A modification genes; two-component system involved in polymyxin resistance that senses high extracellular Fe(2+).	pmr phosphoethanolamine transferase	peptide antibiotic	peptide	antibiotic efflux;antibiotic target alteration	11798	329
ARO:3003583	basS	Histidine protein kinase sensor Lipid A modification gene; part of a two-component system involved in polymyxin resistance that senses high extracellular Fe(2+).	pmr phosphoethanolamine transferase	peptide antibiotic	peptide	antibiotic efflux;antibiotic target alteration	15044	412
ARO:3003585	Klebsiella mutant PhoP conferring antibiotic resistance to colistin	A mutant phoP activates pmrHFIJKLM expression responsible for L-aminoarabinose synthesis and polymyxin resistance, by way of alteration of negative charge.	ATP-binding cassette (ABC) antibiotic efflux pump;pmr phosphoethanolamine transferase;transmembrane protein conferring colistin resistance	macrolide antibiotic;peptide antibiotic	Multidrug	antibiotic efflux;antibiotic target alteration;resistance by absence	4648	124
ARO:3003655	ACT-38	A class C beta-lactamase from Citrobacter freundii.	ACT beta-lactamase	carbapenem;cephalosporin;cephamycin;penam	Multidrug	antibiotic inactivation	20	1
ARO:3003659	IMP-51	From Lahey's list of beta-lactamases, no additional information available.	IMP beta-lactamase	carbapenem;cephalosporin;cephamycin;penam;penem	Multidrug	antibiotic inactivation	154	3
ARO:3003665	NmcR	NmcR is a homolog of the LysR regulator found in Enterobacter cloacae that contribute to the regulation of NmcA beta-lactamase.	NmcA beta-lactamase	carbapenem;cephalosporin;cephamycin;penam	Multidrug	antibiotic inactivation	868	26
ARO:3003670	PEDO-1	PEDO-1 is a subclass B3 metallo-beta lactamase isolated from Pedobacter roseus exhibiting resistance to carbapenems.	subclass B3 PEDO beta-lactamase	carbapenem	carbapenem	antibiotic inactivation	68	2
ARO:3003677	AAC(6')-Iaj	AAC(6')-Iaj is a functional acetyltransferase that modifies the amino groups at the 6' positions of aminoglycosides and contributes to aminoglycoside resistance of P. aeruginosa.	AAC(6')	aminoglycoside antibiotic	aminoglycoside	antibiotic inactivation	38	1
ARO:3003679	TriA	TriA is a membrane protein that is fused to TriB and both are required for the triclosan efflux pump function of TriABC-OpmH in P. aeruginosa.	resistance-nodulation-cell division (RND) antibiotic efflux pump	disinfecting agents and antiseptics	Triclosan	antibiotic efflux	1076	31
ARO:3003680	TriB	TriB is a membrane protein that is fused to TriA and both are required for the triclosan efflux pump function of TriABC-OpmH in P. aeruginosa.	resistance-nodulation-cell division (RND) antibiotic efflux pump	disinfecting agents and antiseptics	Triclosan	antibiotic efflux	126	6
ARO:3003681	TriC	TriC is a resistance nodulation cell division (RND) transporter that is a part of TriABC-OpmH, a triclosan-specific efflux protein.	resistance-nodulation-cell division (RND) antibiotic efflux pump	disinfecting agents and antiseptics	Triclosan	antibiotic efflux	1636	70
ARO:3003682	OpmH	OpmH is an outer membrane efflux protein required for triclosan-specific efflux pump function.	resistance-nodulation-cell division (RND) antibiotic efflux pump	disinfecting agents and antiseptics	Triclosan	antibiotic efflux	1188	14
ARO:3003684	Pseudomonas aeruginosa gyrA conferring resistance to fluoroquinolones	Point mutation of Pseudomonas aeruginosa gyrA resulted in the lowered affinity between fluoroquinolones and gyrA. Thus, conferring resistance.	fluoroquinolone resistant gyrA	fluoroquinolone antibiotic;nybomycin-like antibiotic	Multidrug	antibiotic target alteration	1178	41
ARO:3003685	Pseudomonas aeruginosa parE conferring resistance to fluoroquinolones	Point mutation in Pseudomonas aeruginosa parE resulting in sensitivity to fluoroquinolones (ciprofloxacin). In combination with a gyrase mutation (gyrA or gyrB), it confers a high level of resistance to ciprofloxacin.	fluoroquinolone resistant parE	fluoroquinolone antibiotic	fluoroquinolone	antibiotic target alteration	1048	21
ARO:3003688	PvrR	PvrR is a response regulator that controls the conversion between antibiotic-resistant and antibiotic-susceptible forms of Pseudomonas aeruginosa biofilms through porin deletion/gene absence.	phenotypic variant regulator	aminoglycoside antibiotic;penam;tetracycline antibiotic	Multidrug	resistance by absence	12340	345
ARO:3003692	MexJ	MexJ is the membrane fusion protein of the MexJK multidrug efflux protein.	resistance-nodulation-cell division (RND) antibiotic efflux pump	disinfecting agents and antiseptics;macrolide antibiotic;tetracycline antibiotic	Multidrug	antibiotic efflux	698	23
ARO:3003693	MexK	MexK is the inner membrane resistance-nodulation-cell division (RND) transporter in the MexJK multidrug efflux protein.	resistance-nodulation-cell division (RND) antibiotic efflux pump	disinfecting agents and antiseptics;macrolide antibiotic;tetracycline antibiotic	Multidrug	antibiotic efflux	3100	110
ARO:3003698	mexP	MexP is the membrane fusion protein of the MexPQ-OpmE multidrug efflux complex.	resistance-nodulation-cell division (RND) antibiotic efflux pump	carbapenem;diaminopyrimidine antibiotic;disinfecting agents and antiseptics;macrolide antibiotic;phenicol antibiotic;tetracycline antibiotic	Multidrug	antibiotic efflux	132	7
ARO:3003699	mexQ	MexQ is the inner membrane transporter of the multidrug efflux pump MexPQ-OpmE.	resistance-nodulation-cell division (RND) antibiotic efflux pump	carbapenem;diaminopyrimidine antibiotic;disinfecting agents and antiseptics;macrolide antibiotic;phenicol antibiotic;tetracycline antibiotic	Multidrug	antibiotic efflux	1662	66
ARO:3003700	opmE	opmE is an outer membrane factor protein that is part of the multidrug efflux pump MexPQ-OpmE.	resistance-nodulation-cell division (RND) antibiotic efflux pump	carbapenem;diaminopyrimidine antibiotic;disinfecting agents and antiseptics;macrolide antibiotic;phenicol antibiotic;tetracycline antibiotic	Multidrug	antibiotic efflux	362	16
ARO:3003702	Pseudomonas aeruginosa gyrA and parC conferring resistance to fluoroquinolones	Point mutation in Pseudomonas aeruginosa parC resulting in fluoroquinolone resistance also requiring a gyrA mutation.	fluoroquinolone resistant parC	fluoroquinolone antibiotic	fluoroquinolone	antibiotic target alteration	950	24
ARO:3003704	mexM	mexM is the membrane fusion protein of the MexMN-OprM multidrug efflux complex.	resistance-nodulation-cell division (RND) antibiotic efflux pump	phenicol antibiotic	phenicol	antibiotic efflux	968	28
ARO:3003705	mexN	MexN is the inner membrane transporter of the MexMN-OprM multidrug efflux complex.	resistance-nodulation-cell division (RND) antibiotic efflux pump	phenicol antibiotic	phenicol	antibiotic efflux	8688	265
ARO:3003709	MexZ	MexZ is a transcriptional regulator that downregulates the mexXY multidrug transporter operon, which confers to aminoglycoside resistance on Pseudomonas aeruginosa.	resistance-nodulation-cell division (RND) antibiotic efflux pump	aminoglycoside antibiotic;carbapenem;cephalosporin;cephamycin;disinfecting agents and antiseptics;fluoroquinolone antibiotic;macrolide antibiotic;penam;phenicol antibiotic;tetracycline antibiotic	Multidrug	antibiotic efflux	696	21
ARO:3003710	MexL	MexL is a specific repressor of mexJK transcription and autoregulates its own expression.	resistance-nodulation-cell division (RND) antibiotic efflux pump	disinfecting agents and antiseptics;macrolide antibiotic;tetracycline antibiotic	Multidrug	antibiotic efflux	1622	59
ARO:3003714	PEDO-2	PEDO-2 is a subclass B3 metallo-beta lactamase isolated from Pedobacter borealis exhibiting carbapenem resistance.	subclass B3 PEDO beta-lactamase	carbapenem	carbapenem	antibiotic inactivation	544	10
ARO:3003717	ESP-1	ESP-1 is a subclass B3 metallo-beta lactamase isolated from Epilithonimonas tenax conferring resistance to carbapenems.	ESP beta-lactamase	carbapenem	carbapenem	antibiotic inactivation	4	1
ARO:3003718	MSI-1	MSI-1 is a subclass B3 metallo-beta lactamase isolated from Massilia oculi conferring resistance to carbapenems.	MSI beta-lactamase	carbapenem	carbapenem	antibiotic inactivation	1000	30
ARO:3003720	SPG-1	SPG-1 is a subclass B3 metallo-beta lactamase isolated from Sphingomonas sp.	SPG beta-lactamase	carbapenem	carbapenem	antibiotic inactivation	144	5
ARO:3003723	vanI	VanI is a D-Ala-D-Lac ligase that reduces vancomycin binding affinity, helping to confer vancomycin resistance as part of the VanI resistance gene cluster in Desulfitobacterium spp. and Desulfosporosinus spp.	Van ligase;glycopeptide resistance gene cluster	glycopeptide antibiotic	glycopeptide	antibiotic target alteration	186	17
ARO:3003724	vanW gene in vanI cluster	Also known as vanWI, is a vanW variant found in the vanI gene cluster.	glycopeptide resistance gene cluster;vanW	glycopeptide antibiotic	glycopeptide	antibiotic target alteration	540	16
ARO:3003727	vanK gene in vanI cluster	Also known as vanKI, is a peptidoglycan bridge formation protein also known as FemAB that is part of the vanI glycopeptide resistance gene cluster.	glycopeptide resistance gene cluster;vanK	glycopeptide antibiotic	glycopeptide	antibiotic target alteration	1090	9
ARO:3003728	vanR gene in vanI cluster	Also known as vanRI, is the regulatory transcriptional activator in the vanSR regulator within the vanI glycopeptide resistance gene cluster.	glycopeptide resistance gene cluster;vanR	glycopeptide antibiotic	glycopeptide	antibiotic target alteration	9886	270
ARO:3003729	Staphylococcus aureus ileS with mutation conferring resistance to mupirocin	Point mutations to the isoleucyl-tRNA synthetase (ileS) in Staphylococcus aureus that confer resistance to mupirocin.	antibiotic-resistant isoleucyl-tRNA synthetase (ileS)	mupirocin-like antibiotic	mupirocin-like	antibiotic target alteration	17896	549
ARO:3003730	Bifidobacterium bifidum ileS conferring resistance to mupirocin	Bifidobacteria have an intrinsically resistant form of ileS (isoleucyl-tRNA synthetase) that confers resistance to mupirocin.	antibiotic-resistant isoleucyl-tRNA synthetase (ileS)	mupirocin-like antibiotic	mupirocin-like	antibiotic target alteration	5020	161
ARO:3003735	Staphylococcus aureus fusA with mutation conferring resistance to fusidic acid	The mutations to this gene are involved in altering the translation elongation factor G (EF-G) in association with the ribosome to prevent fusidic acid from binding EF-G and preventing translation.	antibiotic resistant fusA	fusidane antibiotic	fusidane	antibiotic target alteration	39238	1402
ARO:3003737	Staphylococcus aureus fusE with mutation conferring resistance to fusidic acid	The mutations to the rplF gene encoding riboprotein L6 have been shown to cause fusidic acid resistance, demonstrating a potential secondary site of action of the antibiotic that is blocked through these mutations. Several types of mutations have been identified that cause resistance, including SNPs, frameshift mutations and early stop codons.	antibiotic resistant fusE	fusidane antibiotic	fusidane	antibiotic target alteration	7820	192
ARO:3003741	mphE	mphE is a macrolide phosphotransferase and resistance gene identified on a plasmid, pRSB105.	macrolide phosphotransferase (MPH)	macrolide antibiotic	macrolide	antibiotic inactivation	2	1
ARO:3003744	vatF	vatF is a streptogramin A acetyl transferase gene isolated from the chromosome of Yersinia enterocolitica.	streptogramin vat acetyltransferase	streptogramin A antibiotic;streptogramin antibiotic	Multidrug	antibiotic inactivation	800	14
ARO:3003745	mef(C)	mef(C) is a macrolide efflux gene isolated from a plasmid in Photobacterium damselae.	major facilitator superfamily (MFS) antibiotic efflux pump	macrolide antibiotic;tetracycline antibiotic	Multidrug	antibiotic efflux	5096	59
ARO:3003746	optrA	OptrA is a member of the ABC-F protein subfamily that confers resistance to oxazolidinones. The gene encoding the protein was originally isolated from a plasmid in Enterococcus faecalis and Enterococcus faecium.	Miscellaneous ABC-F subfamily ATP-binding cassette ribosomal protection proteins	oxazolidinone antibiotic;phenicol antibiotic	Multidrug	antibiotic target protection	9296	288
ARO:3003748	oleC	oleC is an ABC transporter isolated from Streptomyces antibioticus and is involved in oleandomycin secretion.	ATP-binding cassette (ABC) antibiotic efflux pump	macrolide antibiotic	macrolide	antibiotic efflux	24776	681
ARO:3003749	salA	salA is an ABC-F subfamily protein gene isolated from the chromosome of Mammaliicoccus sciuri conferring resistance to lincosamides and streptogramins.	sal-type ABC-F protein	lincosamide antibiotic;pleuromutilin antibiotic;streptogramin A antibiotic;streptogramin antibiotic	Multidrug	antibiotic target protection	418	15
ARO:3003751	Escherichia coli nfsA mutations conferring resistance to nitrofurantoin	nfsA encodes the major oxygen-insesitive nitroreductase in E. coli. The first step of resistance to nitrofurazone is mutation of nfsA.	antibiotic resistant nfsA	nitrofuran antibiotic	nitrofuran	antibiotic target alteration	122	3
ARO:3003760	Enterococcus faecalis cls with mutation conferring resistance to daptomycin	Cardiolipin synthase (cls) is an inner membrane protein involved in membrane synthesis and phosopholipid metabolism, with mutations to the gene being capable of conferring daptomycin resistance.	daptomycin resistant cls	peptide antibiotic	peptide	antibiotic target alteration	1914	33
ARO:3003761	eatAv	eatAv is a mutated form of the wildtype eatA ABC-F subfamily protein isolated from Enterococcus faecium conferring resistance to lincosamides, streptogramin A's and pleuromutilins (LSaP phenotype).	Miscellaneous ABC-F subfamily ATP-binding cassette ribosomal protection proteins	pleuromutilin antibiotic	pleuromutilin	antibiotic target protection	274	3
ARO:3003762	lnuE	lnuE encodes a lincosamide resistance gene isolated from Streptococcus suis that was truncated by an ISEnfa5-cfr-ISEnfa5 segment insertion. It shares the closest sequence similarity to lnuA.	lincosamide nucleotidyltransferase (LNU)	lincosamide antibiotic	lincosamide	antibiotic inactivation	68	1
ARO:3003770	Listeria monocytogenes mprF	MprF is a integral membrane protein that modifies the negatively-charged phosphatidylglycerol on the membrane surface. This confers resistance to cationic peptides that disrupt the cell membrane, including defensins.	defensin resistant mprF	peptide antibiotic	peptide	antibiotic target alteration	210	4
ARO:3003772	Brucella suis mprF	MprF is a integral membrane protein that modifies the negatively-charged phosphatidylglycerol on the membrane surface. This confers resistance to cationic peptides that disrupt the cell membrane, including defensins.	defensin resistant mprF	peptide antibiotic	peptide	antibiotic target alteration	1774	58
ARO:3003773	Clostridium perfringens mprF	MprF is a integral membrane protein that modifies the negatively-charged phosphatidylglycerol on the membrane surface. This confers resistance to cationic peptides that disrupt the cell membrane, including defensins.	defensin resistant mprF	peptide antibiotic	peptide	antibiotic target alteration	784	13
ARO:3003774	Streptococcus agalactiae mprF	MprF is a integral membrane protein that modifies the negatively-charged phosphatidylglycerol on the membrane surface. This confers resistance to cationic peptides that disrupt the cell membrane, including defensins.	defensin resistant mprF	peptide antibiotic	peptide	antibiotic target alteration	372	7
ARO:3003775	Escherichia coli murA with mutation conferring resistance to fosfomycin	murA or UDP-N-acetylglucosamine enolpyruvyl transferase catalyses the initial step in peptidoglycan biosynthesis and is inhibited by fosfomycin. Overexpression of murA through mutations such as Asp369Asn and Leu370Ile confers fosfomycin resistance. Extensive evidence has shown the significance of C115 mutations in conferring fosfomycin resistance since this residue represents a primary binding si…	antibiotic-resistant murA transferase	phosphonic acid antibiotic	phosphonic acid	antibiotic target alteration	4280	126
ARO:3003776	Staphylococcus aureus murA with mutation conferring resistance to fosfomycin	murA or UDP-N-acetylglucosamine enolpyruvyl transferase catalyses the initial step in peptidoglycan biosynthesis and is inhibited by fosfomycin. Overexpression of murA through mutations confers fosfomycin resistance.	antibiotic-resistant murA transferase	phosphonic acid antibiotic	phosphonic acid	antibiotic target alteration	3044	101
ARO:3003777	Borreliella burgdorferi murA with mutation conferring resistance to fosfomycin	murA or UDP-N-acetylglucosamine enolpyruvyl transferase catalyses the initial step in peptidoglycan biosynthesis and is inhibited by fosfomycin. Mutations to the murA enzyme confers resistance to the antibiotic.	antibiotic-resistant murA transferase	phosphonic acid antibiotic	phosphonic acid	antibiotic target alteration	1590	53
ARO:3003778	Mycolicibacterium smegmatis ndh with mutation conferring resistance to isoniazid	Mutations in the Mycolicibacterium smegmatis ndh gene that results in increased resistance to isoniazid.	antibiotic resistant ndh	isoniazid-like antibiotic	isoniazid-like	antibiotic target alteration	10402	266
ARO:3003779	Mycobacterium tuberculosis variant bovis ndh with mutation conferring resistance to isoniazid	Mutations in the Mycobacterium tuberculosis variant bovis ndh gene that results in increased resistance to isoniazid.	antibiotic resistant ndh	isoniazid-like antibiotic	isoniazid-like	antibiotic target alteration	188	5
ARO:3003784	Mycobacterium tuberculosis intrinsic murA conferring resistance to fosfomycin	Mycobacterium tuberculosis murA confers intrinsic resistance to fosfomycin. The presence of an aspartic acid residue in place of the critical cysteine at position 117 that enables fosfomycin binding is believed to be responsible for this intrinsic resistance.	antibiotic-resistant murA transferase	phosphonic acid antibiotic	phosphonic acid	antibiotic target alteration	436	23
ARO:3003785	Chlamydia trachomatis intrinsic murA conferring resistance to fosfomycin	Chlamydia murA confers intrinsic resistance to fosfomycin. The presence of an aspartic acid residue in place of the critical cysteine at position 119 that enables fosfomycin binding is believed to be responsible for this intrinsic resistance.	antibiotic-resistant murA transferase	phosphonic acid antibiotic	phosphonic acid	antibiotic target alteration	2916	58
ARO:3003788	Bacillus subtilis pgsA with mutation conferring resistance to daptomycin	Point mutations that occur within the Bacillus subtilis pgsA gene resulting in resistance to daptomycin.	daptomycin resistant pgsA	peptide antibiotic	peptide	antibiotic target alteration	254	4
ARO:3003789	Campylobacter jejuni gyrA conferring resistance to fluoroquinolones	Campylobacter jejuni is a major bacterial infectious agent associated with gastroenteritis. Quinolone resistance is reportedly conferred by a single C-257-T nucleotide substitution in the gyrA gene.	fluoroquinolone resistant gyrA	fluoroquinolone antibiotic;nybomycin-like antibiotic	Multidrug	antibiotic target alteration	70	5
ARO:3003791	Enterococcus faecalis liaS mutant conferring daptomycin resistance	liaS is a histidine kinase found in the liaFSR signal transduction pathway. Mutations confer daptomycin resistance.	daptomycin resistant liaS	peptide antibiotic	peptide	antibiotic efflux;antibiotic target alteration	17482	269
ARO:3003792	Enterococcus faecalis liaR mutant conferring daptomycin resistance	liaR is a response regulator found in the liaFSR signal transduction pathway. Mutations confer daptomycin resistance.	daptomycin resistant liaR	peptide antibiotic	peptide	antibiotic efflux;antibiotic target alteration	32014	795
ARO:3003794	Staphylococcus aureus walK with mutation conferring resistance to daptomycin	walK is the histidine kinase sensor of a two-component regulatory system controlling peptidoglycan metabolism through regulation of the expression of most of the peptidoglycan hydrolase genes. Mutations in the gene have been found that confer daptomycin resistance.	daptomycin resistant walK	peptide antibiotic	peptide	antibiotic target alteration	27978	553
ARO:3003797	Enterococcus faecalis YybT with mutation conferring daptomycin resistance	YybT has phosphodiesterase activity towards cyclic dinucleotides using a c-di-GMP hydrolyzing phosphodiesterase domain. Mutations to the gene confer resistance to daptomycin.	daptomycin resistant YybT	peptide antibiotic	peptide	antibiotic target alteration	18	3
ARO:3003801	bcr-1	Transmembrane protein which expels bicyclomycin from the cell, leading to bicyclomycin resistance. Identified in Pseudomonas aeruginosa strains responsible for outbreaks in Brazil, often appearing with blaSPM-1, another bicyclomycin resistance gene.	major facilitator superfamily (MFS) antibiotic efflux pump	bicyclomycin-like antibiotic	bicyclomycin-like	antibiotic efflux	2926	90
ARO:3003805	Enterococcus faecalis gshF with mutation conferring daptomycin resistance	gshF is a bifunctional glutamate-cysteine ligase/ glutathione synthetase that when mutated, confers daptomycin resistance.	daptomycin resistant gshF	peptide antibiotic	peptide	antibiotic target alteration	390	8
ARO:3003807	Escherichia coli AcrAB-TolC with AcrR mutation conferring resistance to ciprofloxacin, tetracycline, and ceftazidime	AcrR is a repressor of the AcrAB-TolC multidrug efflux complex. AcrR mutations result in high level antibiotic resistance. The mutations associated with this model are specific to E. coli.	resistance-nodulation-cell division (RND) antibiotic efflux pump	cephalosporin;disinfecting agents and antiseptics;fluoroquinolone antibiotic;glycylcycline;penam;phenicol antibiotic;rifamycin antibiotic;tetracycline antibiotic	Multidrug	antibiotic efflux;antibiotic target alteration	2176	61
ARO:3003811	adeC	AdeC is the outer membrane factor of the AdeABC multidrug efflux complex. It can be replaced by other outer membrane channels, and is not essential for antibiotic resistance.	resistance-nodulation-cell division (RND) antibiotic efflux pump	glycylcycline;tetracycline antibiotic	Multidrug	antibiotic efflux	130	4
ARO:3003817	Acinetobacter baumannii gyrA conferring resistance to fluoroquinolones	Mutations in the A subunit of DNA gyrase reduce its affinity for fluoroquinolones, thereby conferring resistance.	fluoroquinolone resistant gyrA	fluoroquinolone antibiotic;nybomycin-like antibiotic	Multidrug	antibiotic target alteration	70	6
ARO:3003818	Acinetobacter baumannii parC conferring resistance to fluoroquinolones	Mutations in Acinetobacter baumannii parC that result in resistance to fluoroquinolones.	fluoroquinolone resistant parC	fluoroquinolone antibiotic	fluoroquinolone	antibiotic target alteration	136	5
ARO:3003839	Mrx	Mrx is part of the macrolide inactivation gene cluster in Aeromonas hydrophila.	macrolide phosphotransferase (MPH)	macrolide antibiotic	macrolide	antibiotic inactivation	124	4
ARO:3003841	kdpE	kdpE is a transcriptional activator that is part of the two-component system KdpD/KdpE that is studied for its regulatory role in potassium transport and has been identified as an adaptive regulator involved in the virulence and intracellular survival of pathogenic bacteria. kdpE regulates a range of virulence loci through direct promoter binding.	kdpDE	aminoglycoside antibiotic	aminoglycoside	antibiotic efflux	29716	644
ARO:3003843	leuO	leuO, a LysR family transcription factor, exists in a wide variety of bacteria of the family Enterobacteriaceae and is involved in the regulation of as yet unidentified genes affecting the stress response and pathogenesis expression. LeuO is also an activator of the MdtNOP efflux pump.	major facilitator superfamily (MFS) antibiotic efflux pump	disinfecting agents and antiseptics;nucleoside antibiotic	Multidrug	antibiotic efflux	1372	38
ARO:3003855	ADC-10	ADC-10 is a beta-lactamase found in Acinetobacter baumannii.	ADC beta-lactamase without carbapenemase activity	cephalosporin	cephalosporin	antibiotic inactivation	42	1
ARO:3003865	ADC-21	ADC-21 is a beta-lactamase found in Acinetobacter pittii.	ADC beta-lactamase without carbapenemase activity	cephalosporin	cephalosporin	antibiotic inactivation	28	1
ARO:3003882	ADC-76	ADC-76 is a beta-lactamase found in Acinetobacter baumannii.	ADC beta-lactamase without carbapenemase activity	cephalosporin	cephalosporin	antibiotic inactivation	260	1
ARO:3003889	Escherichia coli GlpT with mutation conferring resistance to fosfomycin	Point mutations to the active importer GlpT, which is involved with the uptake of many phosphorylated sugars, confer resistance to fosfomycin by reducing import of the drug into the bacteria.	antibiotic-resistant GlpT	phosphonic acid antibiotic	phosphonic acid	antibiotic target alteration	302	8
ARO:3003890	Escherichia coli UhpT with mutation conferring resistance to fosfomycin	Mutations to the active importer UhpT, which is involved with the uptake of many phosphorylated sugars, confer resistance to fosfomycin by reducing import of the drug into the bacteria.	antibiotic-resistant UhpT	phosphonic acid antibiotic	phosphonic acid	antibiotic target alteration	60	2
ARO:3003893	Escherichia coli uhpA with mutation conferring resistance to fosfomycin	uhpA is a positive activator of the fosfomycin importer uhpT, thus mutations to uhpA confer fosfomycin resistance by reducing uhpT expression. Both knockout and amino acid substitution mutations have been found that confer resistance, with the Protein Knockout model describing the large, knockout mutations causing loss of function of the gene, and the Protein Variant model describing the amino ac…	antibiotic-resistant UhpT	phosphonic acid antibiotic	phosphonic acid	antibiotic target alteration	4880	110
ARO:3003894	Rm3	Rm3 is a class B3 metallo-beta-lactamase isolated from a metagenomic soil sample in Yorkshire, United Kingdom, shown to confer resistance to clinically used penicillins, cephalosporins, and carbapenems.	Rm3 family beta-lactamase	carbapenem;cephalosporin;penam	Multidrug	antibiotic inactivation	46	4
ARO:3003895	Pseudomonas mutant PhoP conferring resistance to colistin	Mutations in Pseudomonas aeruginosa PhoP of the two-component PhoPQ regulatory system. Presence of mutation confers resistance to colistin.	ATP-binding cassette (ABC) antibiotic efflux pump;pmr phosphoethanolamine transferase;transmembrane protein conferring colistin resistance	macrolide antibiotic;peptide antibiotic	Multidrug	antibiotic efflux;antibiotic target alteration;resistance by absence	8628	246
ARO:3003896	Pseudomonas mutant PhoQ conferring resistance to colistin	Mutations in Pseudomonas aeruginosa PhoQ of the two-component PhoPQ regulatory system. Presence of mutation confers resistance to colistin.	ATP-binding cassette (ABC) antibiotic efflux pump;pmr phosphoethanolamine transferase;transmembrane protein conferring colistin resistance	macrolide antibiotic;peptide antibiotic	Multidrug	antibiotic efflux;antibiotic target alteration;resistance by absence	1332	31
ARO:3003899	Escherichia coli PtsI with mutation conferring resistance to fosfomycin	PtsI (phosphoenolpyruvate-protein phosphotransferase) is involved in cyclic AMP synthesis, which regulates glpT expression. As a result, mutations to ptsI confer resistance to fosfomycin by affecting the regulation of fosfomycin import.	antibiotic-resistant ptsI phosphotransferase	phosphonic acid antibiotic	phosphonic acid	antibiotic target alteration	17784	494
ARO:3003900	Escherichia coli cyaA with mutation conferring resistance to fosfomycin	CyaA (adenylate cyclase) is involved with the synthesis of cyclic AMP which regulates the fosfomycin transporter glpT. As a result, mutations to cyaA confer resistance to fosfomycin.	antibiotic-resistant cya adenylate cyclase	phosphonic acid antibiotic	phosphonic acid	antibiotic target alteration	58	1
ARO:3003901	Staphylococcus aureus GlpT with mutation conferring resistance to fosfomycin	Mutations to the active importer GlpT, which is involved with the uptake of many phosphorylated sugars, confer resistance to fosfomycin by reducing import of the drug into the bacteria.	antibiotic-resistant GlpT	phosphonic acid antibiotic	phosphonic acid	antibiotic target alteration	142	7
ARO:3003902	Staphylococcus aureus UhpT with mutation conferring resistance to fosfomycin	Mutations to the active importer UhpT, which is involved with the uptake of many phosphorylated sugars, confer resistance to fosfomycin by reducing import of the drug into the bacteria.	antibiotic-resistant UhpT	phosphonic acid antibiotic	phosphonic acid	antibiotic target alteration	226	6
ARO:3003905	ANT(4')-Ib	Aminoglycoside nucleotidyltransferase sequence from Staphylococcus aureus plasmid.	ANT(4')	aminoglycoside antibiotic	aminoglycoside	antibiotic inactivation	52	2
ARO:3003907	cipA	Cfr-like methyltransferase enzyme conferring resistance to multiple clinically relevant antibiotic classes.	Cfr 23S ribosomal RNA methyltransferase	lincosamide antibiotic;oxazolidinone antibiotic;phenicol antibiotic;pleuromutilin antibiotic;streptogramin A antibiotic;streptogramin antibiotic	Multidrug	antibiotic target alteration	1092	23
ARO:3003908	Erm(47)	Chromosome-encoded gene conferring MLSB resistance. Identified from Helcococcus kunzii.	Erm 23S ribosomal RNA methyltransferase	lincosamide antibiotic;macrolide antibiotic;streptogramin B antibiotic;streptogramin antibiotic	MLS	antibiotic target alteration	144	4
ARO:3003917	Staphylococcus aureus menA with mutation conferring resistance to lysocin	menA encodes a 1,4-dihydroxy-2-naphthoate octaprenyltransferase, with mutations to the protein conferring resistance to lysocin E.	lysocin resistant menA	peptide antibiotic	peptide	antibiotic target alteration	1874	26
ARO:3003918	apmA	Plasmid-borne apramycin-resistant aminocyclitol acetyltransferase gene identified from bovine MRSA.	AAC(2')	aminoglycoside antibiotic	aminoglycoside	antibiotic inactivation	128	2
ARO:3003920	pgpB	A gene that produces the protein lipid A 4'-phosphatase.	lipid A phosphatase	peptide antibiotic	peptide	antibiotic target alteration	270	2
ARO:3003922	oqxA	RND efflux pump conferring resistance to fluoroquinolone.	resistance-nodulation-cell division (RND) antibiotic efflux pump	diaminopyrimidine antibiotic;fluoroquinolone antibiotic;glycylcycline;nitrofuran antibiotic;tetracycline antibiotic	Multidrug	antibiotic efflux	2276	68
ARO:3003923	oqxB	RND efflux pump conferring resistance to fluoroquinolone.	resistance-nodulation-cell division (RND) antibiotic efflux pump	diaminopyrimidine antibiotic;fluoroquinolone antibiotic;glycylcycline;nitrofuran antibiotic;tetracycline antibiotic	Multidrug	antibiotic efflux	5382	176
ARO:3003924	Haemophilus parainfluenzae gyrA conferring resistance to fluoroquinolones	Point mutation of Haemophilus parainfluenzae gyrA resulted in the lowered affinity between fluoroquinolones and GyrA. Thus, conferring resistance. Both Ser and Tyr are hydrophilic amino acids, however Tyr has an additional bulky hydrophobic group which could affect the interaction between the DNA gyrase with quinolones.	fluoroquinolone resistant gyrA	fluoroquinolone antibiotic;nybomycin-like antibiotic	Multidrug	antibiotic target alteration	1910	27
ARO:3003925	Haemophilus parainfluenzae parC conferring resistance to fluoroquinolones	Point mutation of Haemophilus parainfluenzae parC resulted in the lowered affinity between fluoroquinolones and ParC. Thus, conferring resistance.	fluoroquinolone resistant parC	fluoroquinolone antibiotic	fluoroquinolone	antibiotic target alteration	90	8
ARO:3003926	Salmonella enterica gyrA conferring resistance to fluoroquinolones	Point mutations in Salmonella gyrA that confer resistance to Nalidixic acid, a fluoroquinolone antibiotic. These mutations have also been shown to reduce susceptibility to ciprofloxacin.	fluoroquinolone resistant gyrA	fluoroquinolone antibiotic;nybomycin-like antibiotic	Multidrug	antibiotic target alteration	358	12
ARO:3003928	Neisseria gonorrhoeae gyrA conferring resistance to fluoroquinolones	Point mutation in Neisseria gonorrhoeae DNA gyrase subunit A. Decreases affinity between fluoroquinolone antibiotic molecule and gyrA, thereby conferring resistance to fluoroquinolone.	fluoroquinolone resistant gyrA	fluoroquinolone antibiotic;nybomycin-like antibiotic	Multidrug	antibiotic target alteration	28	3
ARO:3003929	Neisseria gonorrhoeae parC conferring resistance to fluoroquinolones	Point mutations in Neisseria gonorrhoeae parC protein that confer resistance to fluoroquinolone by reducing affinity to antibiotic binding site.	fluoroquinolone resistant parC	fluoroquinolone antibiotic	fluoroquinolone	antibiotic target alteration	380	13
ARO:3003930	rpsJ	rpsJ is a tetracycline resistance protein identified in Neisseria gonorrhoeae. Tetracycline resistance is conferred by binding to the ribosome as a 30S ribosomal protection protein.	tetracycline-resistant ribosomal protection protein	tetracycline antibiotic	tetracycline	antibiotic target protection	2812	79
ARO:3003931	Capnocytophaga gingivalis gyrA conferring resistance to fluoroquinolones	Point mutation in Capnocytophaga gingivalis that decreases binding affinity of fluoroquinolone antibiotics to gyrA, thereby conferring resistance.	fluoroquinolone resistant gyrA	fluoroquinolone antibiotic;nybomycin-like antibiotic	Multidrug	antibiotic target alteration	610	17
ARO:3003937	Neisseria meningititis PBP2 conferring resistance to beta-lactam	Point mutation in Neisseria meningititis PBP2 (penA) decreases affinity between beta-lactam antibiotic molecule and PBP2, thereby conferring resistance to beta-lactam.	Penicillin-binding protein mutations conferring resistance to beta-lactam antibiotics	carbapenem;cephalosporin;cephamycin;monobactam;penam	Multidrug	antibiotic target alteration	3752	89
ARO:3003939	Salmonella enterica parC conferring resistance to fluoroquinolones	Point mutations in Salmonella parC gene implicated in decreased susceptibility to fluoroquinolone antibiotics, primarily ciprofloxacin and nalidixic acid.	fluoroquinolone resistant parC	fluoroquinolone antibiotic	fluoroquinolone	antibiotic target alteration	528	19
ARO:3003942	abcA	AbcA is a multidrug resistant ABC transporter that confers resistance to methicillin, daptomycin, cefotaxime, and moenomycin.	ATP-binding cassette (ABC) antibiotic efflux pump	cephalosporin;penam;peptide antibiotic	Multidrug	antibiotic efflux	3424	50
ARO:3003948	efrA	efrA is a part of the EfrAB efflux pump, and both efrA and efrB are necessary to confer drug resistance.	ATP-binding cassette (ABC) antibiotic efflux pump	fluoroquinolone antibiotic;macrolide antibiotic;rifamycin antibiotic	Multidrug	antibiotic efflux	20490	593
ARO:3003949	efrB	efrB is a part of the EfrAB efflux pump, and both efrA and efrB are necessary to confer multidrug resistance.	ATP-binding cassette (ABC) antibiotic efflux pump	fluoroquinolone antibiotic;macrolide antibiotic;rifamycin antibiotic	Multidrug	antibiotic efflux	15930	450
ARO:3003950	msbA	MsbA is a multidrug resistance transporter homolog from E. coli and belongs to a superfamily of transporters that contain an adenosine triphosphate (ATP) binding cassette (ABC) which is also called a nucleotide-binding domain (NBD). MsbA is a member of the MDR-ABC transporter group by sequence homology. MsbA transports lipid A, a major component of the bacterial outer cell membrane, and is the on…	ATP-binding cassette (ABC) antibiotic efflux pump	nitroimidazole antibiotic	nitroimidazole	antibiotic efflux	23200	513
ARO:3003952	YojI	YojI mediates resistance to the peptide antibiotic microcin J25 when it is expressed from a multicopy vector. YojI is capable of pumping out microcin molecules. The outer membrane protein TolC in addition to YojI is required for export of microcin J25 out of the cell. Microcin J25 is thus the first known substrate for YojI.	ATP-binding cassette (ABC) antibiotic efflux pump	peptide antibiotic	peptide	antibiotic efflux	4340	141
ARO:3003953	hmrM	hmrM is a multidrug efflux pump belonging to the MATE family and functions as a Na+/drug antiporter.	multidrug and toxic compound extrusion (MATE) transporter	disinfecting agents and antiseptics;fluoroquinolone antibiotic	Multidrug	antibiotic efflux	126	6
ARO:3003954	efmA	efmA is an MFS transporter permease in E. faecium.	major facilitator superfamily (MFS) antibiotic efflux pump	fluoroquinolone antibiotic;macrolide antibiotic	Multidrug	antibiotic efflux	2510	47
ARO:3003955	efpA	efpA is an MFS transporter found in Mycobacterium tuberculosis.	major facilitator superfamily (MFS) antibiotic efflux pump	isoniazid-like antibiotic;rifamycin antibiotic	Multidrug	antibiotic efflux	16466	550
ARO:3003961	farA	farA is the membrane fusion protein that is part of the farAB efflux pump.	major facilitator superfamily (MFS) antibiotic efflux pump	antibacterial free fatty acids	antibacterial_free_fatty_acids	antibiotic efflux	5650	138
ARO:3003962	farB	farB is the cytoplasmic transporter protein that is part of the farAB efflux pump. farB corresponds to 3 loci in Pseudomonas aeruginosa PAO1 and 3 loci in Pseudomonas aeruginosa LESB58.	major facilitator superfamily (MFS) antibiotic efflux pump	antibacterial free fatty acids	antibacterial_free_fatty_acids	antibiotic efflux	7276	194
ARO:3003964	hp1181	hp1181 is a translocase that is part of the MFS efflux pump family. It is found in H. pylori and has role in the active efflux of antibiotics.	major facilitator superfamily (MFS) antibiotic efflux pump	fluoroquinolone antibiotic;nitroimidazole antibiotic;tetracycline antibiotic	Multidrug	antibiotic efflux	1424	27
ARO:3003967	lfrA	lfrA is involved in the active efflux of quinolones and is found in Mycobacteroides abscessus.	major facilitator superfamily (MFS) antibiotic efflux pump	fluoroquinolone antibiotic	fluoroquinolone	antibiotic efflux	3168	122
ARO:3003969	lmrP	lmrP is a proton motive force-dependent drug transporter that is part of the MFS efflux pump family.	major facilitator superfamily (MFS) antibiotic efflux pump	lincosamide antibiotic;macrolide antibiotic;streptogramin A antibiotic;streptogramin antibiotic;tetracycline antibiotic	Multidrug	antibiotic efflux	160	4
ARO:3003970	D-Ala-D-Ala ligase	Non-van ligases that synthesize D-Ala-D-Ala, the default cell wall precursor that makes a cell vulnerable to glycopeptide antibiotics. Mutations in the ddl gene can cause the production of nonfunctional/inactivated D-Ala-D-Ala ligases, which can render bacteria glycopeptide dependent depending on the presence of vancomycin resistance clusters.	Van ligase	glycopeptide antibiotic	glycopeptide	antibiotic target alteration	6876	165
ARO:3003974	Cutibacterium acnes gyrA conferring resistance to fluoroquinolones	Point mutations in Cutibacterium acnes gyrA protein known to confer resistance to fluoroquinolone antibiotics.	fluoroquinolone resistant gyrA	fluoroquinolone antibiotic;nybomycin-like antibiotic	Multidrug	antibiotic target alteration	496	29
ARO:3003980	tetA(58)	TetA(58) is a Tetracycline efflux pump described in Paenibacillus sp. LC231, a strain of Paenibacillus isolated from Lechuguilla Cave, NM, USA. Described by Pawlowski et al. 2016.	major facilitator superfamily (MFS) antibiotic efflux pump	tetracycline antibiotic	tetracycline	antibiotic efflux	61188	1597
ARO:3003981	tetB(58)	Tetracycline resistant TetB(58) efflux pump found in Paenibacillus sp. LC231, a strain of Paenibacillus isolated from Lechuguilla Cave, NM, USA. Described by Pawlowski et al. 2016.	major facilitator superfamily (MFS) antibiotic efflux pump	tetracycline antibiotic	tetracycline	antibiotic efflux	6542	168
ARO:3003982	LlmA 23S ribosomal RNA methyltransferase	Lincosamide (Clindamycin) resistant (putative) ribosomal methyltransferase related to the RlmK 23S rRNA methyltransferase COG family. Detected in Paenibacillus sp. LC231, an isolated strain of Paenibacillus found in Lechuguilla Cave, NM, USA. Described by Pawlowski et al. 2016.	Llm 23S ribosomal RNA methyltransferase	lincosamide antibiotic	lincosamide	antibiotic target alteration	512	20
ARO:3003984	BahA	Bacitracin amidohydrolase found in Paenibacillus sp. LC231, an isolated strain of Paenibacillus from Lechuguilla Cave, NM, USA. Confers resistance by bacitracin inactivation through amidohydrolysis. Described by Pawlowski et al. 2016.	Bah amidohydrolase	peptide antibiotic	peptide	antibiotic inactivation	184	7
ARO:3003986	TaeA	Pleuromutilin (Tiamulin) ABC efflux pump found in Paenibacillus sp. LC231, a strain of Paenibacillus isolated from Lechuguilla Cave, NM, USA. Confers resistance to pleuromutilin antibiotics. Described by Pawlowski et al. 2016.	ATP-binding cassette (ABC) antibiotic efflux pump	pleuromutilin antibiotic	pleuromutilin	antibiotic efflux	18610	681
ARO:3003987	VatI	Streptogramin A acetyltransferase found in Paenibacillus sp. LC231, isolated from Lechuguilla Cave, NM, USA. Confers resistance to streptogramin A antibiotics. Described by Pawlowski et al. 2016.	streptogramin vat acetyltransferase	streptogramin A antibiotic;streptogramin antibiotic	Multidrug	antibiotic inactivation	560	13
ARO:3003989	AAC(6')-34	AAC(6')-34 is an aminoglycoside 6'-phosphotransferase found in Paenibacillus sp. LC231, a strain of Paenibacillus from Lechuguilla Cave, NM, USA. Confers resistance to aminoglycoside antibiotics. Described by Pawlowski et al. 2016.	AAC(6')	aminoglycoside antibiotic	aminoglycoside	antibiotic inactivation	128	3
ARO:3003990	vgbC	VgbC is a streptogramin B-type lyase found in Paenibacillus sp. LC231, a strain of Paenibacillus isolated from Lechuguilla Cave, NM, USA. Confers resistance to streptogramin B-type antibiotics by linearization of the lactone ring on an ester bond, resulting in antibiotic inactivation. Described by Pawlowski et al. 2016.	streptogramin vgb lyase	streptogramin B antibiotic;streptogramin antibiotic	Multidrug	antibiotic inactivation	134	5
ARO:3003992	rphB	rphB is a rifampin phosphotransferase protein found in Paenibacillus sp. LC231, a strain of Paenibacillus isolated from Lechuguilla Cave, NM, USA. Confers resistance to rifamycin antibiotics, specifically rifampin, through rifampin inactivation. Described by Pawlowski et al. 2016.	rifampin phosphotransferase	rifamycin antibiotic	rifamycin	antibiotic inactivation	6652	265
ARO:3003994	cpaA	cpaA is a capreomycin acetyltransferase protein found in Paenibacillus sp. LC231, an isolated strain of Paenibacillus in Lechuguilla Cave, NM, USA. Confers resistance to capreomycin, an aminoglycoside antibiotic. Described by Pawlowski et al. 2016.	cpa acetyltransferase	aminoglycoside antibiotic	aminoglycoside	antibiotic inactivation	224	8
ARO:3003995	Clostridioides difficile gyrA conferring resistance to fluoroquinolones	Amino acid substitutions in Clostridioides difficile gyrase subunit A which when present confer functional resistance to fluoroquinolone antibiotics.	fluoroquinolone resistant gyrA	fluoroquinolone antibiotic;nybomycin-like antibiotic	Multidrug	antibiotic target alteration	5156	168
ARO:3004032	tetA(46)	tetA(46) is a subunit of tetAB(46), a heterodimeric ABC transporter, that is required for conferring tetracycline resistance in Streptococcus australis isolated from the oral cavity.	ATP-binding cassette (ABC) antibiotic efflux pump	tetracycline antibiotic	tetracycline	antibiotic efflux	6234	146
ARO:3004033	tetB(46)	tetB(46) is a subunit of tetAB(46), a heterodimeric ABC transporter, that is required for conferring tetracycline resistance in Streptococcus australis isolated from the oral cavity.	ATP-binding cassette (ABC) antibiotic efflux pump	tetracycline antibiotic	tetracycline	antibiotic efflux	4302	152
ARO:3004035	tetA(60)	tetA(60) is a subunit of tetAB(60), an ABC transporter that confers resistance to tetracycline and tigercycline identified by screening a human saliva metagenomic library in Escherichia coli, which is required for resistance.	ATP-binding cassette (ABC) antibiotic efflux pump	tetracycline antibiotic	tetracycline	antibiotic efflux	4894	106
ARO:3004036	tetB(60)	tetB(60) is a subunit of tetAB(60), an ABC transporter that confers resistance to tetracycline and tigercycline identified by screening a human saliva metagenomic library in Escherichia coli, which is required for resistance.	ATP-binding cassette (ABC) antibiotic efflux pump	tetracycline antibiotic	tetracycline	antibiotic efflux	12312	285
ARO:3004038	Pseudomonas aeruginosa emrE	EmrE is a small multidrug transporter that functions as a homodimer and that couples the efflux of small polyaromatic cations from the cell with the import of protons down an electrochemical gradient. Confers resistance to tetraphenylphosphonium, methyl viologen, gentamicin, kanamycin, and neomycin.	small multidrug resistance (SMR) antibiotic efflux pump	aminoglycoside antibiotic	aminoglycoside	antibiotic efflux	18	2
ARO:3004041	Klebsiella pneumoniae acrA	AcrA is a subunit of the AcrAB multidrug efflux system that is found in K. pneumoniae, which is encoded by the acrRAB operon.	resistance-nodulation-cell division (RND) antibiotic efflux pump	cephalosporin;disinfecting agents and antiseptics;fluoroquinolone antibiotic;glycylcycline;penam;phenicol antibiotic;rifamycin antibiotic;tetracycline antibiotic	Multidrug	antibiotic efflux	38	1
ARO:3004042	Enterobacter cloacae acrA	AcrA is a subunit of the AcrAB-TolC multidrug efflux system in E. cloacae.	resistance-nodulation-cell division (RND) antibiotic efflux pump	cephalosporin;disinfecting agents and antiseptics;fluoroquinolone antibiotic;glycylcycline;penam;phenicol antibiotic;rifamycin antibiotic;tetracycline antibiotic	Multidrug	antibiotic efflux	524	19
ARO:3004043	Escherichia coli acrA	AcrA is a subunit of the AcrAB-TolC multidrug efflux system found in E. coli.	resistance-nodulation-cell division (RND) antibiotic efflux pump	cephalosporin;disinfecting agents and antiseptics;fluoroquinolone antibiotic;glycylcycline;penam;phenicol antibiotic;rifamycin antibiotic;tetracycline antibiotic	Multidrug	antibiotic efflux	1256	29
ARO:3004045	Escherichia coli fabI mutations conferring resistance to isoniazid and triclosan	fabI is a enoyl-acyl carrier reductase used in lipid metabolism and fatty acid biosynthesis. The bacterial biocide Triclosan blocks the final reduction step in fatty acid elongation, inhibiting biosynthesis. Point mutations in fabI can confer resistance to Triclosan and Isoniazid.	antibiotic resistant fabI	disinfecting agents and antiseptics;isoniazid-like antibiotic	Multidrug	antibiotic target alteration	9070	203
ARO:3004047	kdpD	kdpD is a component of the two-component regulatory system, kdpDE. This system is involved in potassium transport and homeostasis, and has been implicated in virulence factor regulation along with kdpE.	kdpDE	aminoglycoside antibiotic	aminoglycoside	antibiotic efflux	10586	241
ARO:3004049	Escherichia coli fabG mutations conferring resistance to triclosan	fabG is a 3-oxoacyl-acyl carrier protein reductase involved in lipid metabolism and fatty acid biosynthesis.The bacterial biocide Triclosan blocks the final reduction step in fatty acid elongation, inhibiting biosynthesis. Point mutations in fabG can confer resistance to Triclosan.	antibiotic resistant fabG	disinfecting agents and antiseptics	Triclosan	antibiotic target alteration	103768	2583
ARO:3004054	Pseudomonas aeruginosa CpxR	CpxR is directly involved in activation of expression of RND efflux pump MexAB-OprM in P. aeruginosa. CpxR is required to enhance mexAB-oprM expression and drug resistance, in the absence of repressor MexR.	resistance-nodulation-cell division (RND) antibiotic efflux pump	aminocoumarin antibiotic;aminoglycoside antibiotic;carbapenem;cephalosporin;cephamycin;diaminopyrimidine antibiotic;fluoroquinolone antibiotic;macrolide antibiotic;monobactam;penam;penem;peptide antibiotic;phenicol antibiotic;sulfonamide antibiotic;tetracycline antibiotic	Multidrug	antibiotic efflux	7238	224
ARO:3004059	Type A NfxB	Type A NfxB mutants are four to eight times more resistant to ofloxacin, erythromycin, and new zwitterionic cephems, i.e., cefpirome, cefclidin, cefozopran, and cefoselis, than the parent strain, PAO1. nfxB corresponds to 2 loci in Pseudomonas aeruginosa PAO1 (gene name: esrC/nfxB) and 2 loci in Pseudomonas aeruginosa LESB58 (gene name: nfxB).	resistance-nodulation-cell division (RND) antibiotic efflux pump	aminocoumarin antibiotic;cephalosporin;diaminopyrimidine antibiotic;fluoroquinolone antibiotic;macrolide antibiotic;penam;phenicol antibiotic;tetracycline antibiotic	Multidrug	antibiotic efflux	14	1
ARO:3004063	EdeQ	EdeQ is an N-acetyltransferase enzyme that confers high-level self-resistance to edeine in Brevibacillus brevis, a natural edeine producer. EdeQ converts active edeine to N-acetyledeine, which is ineffective in vivo.	Edeine acetyltransferase	peptide antibiotic;polyamine antibiotic	Multidrug	antibiotic inactivation	328	16
ARO:3004072	OpmB	OpmB is an outer membrane efflux protein in Pseudomonas aeruginosa that shows functional cooperation with MuxABC, to form the efflux pump system MuxABC-OpmB.	resistance-nodulation-cell division (RND) antibiotic efflux pump	aminocoumarin antibiotic;macrolide antibiotic;monobactam;tetracycline antibiotic	Multidrug	antibiotic efflux	3894	83
ARO:3004073	MuxA	MuxA is a membrane fusion protein component of the efflux pump system MuxABC-OpmB in Pseudomonas aeruginosa.	resistance-nodulation-cell division (RND) antibiotic efflux pump	aminocoumarin antibiotic;macrolide antibiotic;monobactam;tetracycline antibiotic	Multidrug	antibiotic efflux	4896	104
ARO:3004074	MuxB	MuxB is one of the two necessary RND components in the Pseudomonas aeruginosa efflux pump system MuxABC-OpmB.	resistance-nodulation-cell division (RND) antibiotic efflux pump	aminocoumarin antibiotic;macrolide antibiotic;monobactam;tetracycline antibiotic	Multidrug	antibiotic efflux	21948	671
ARO:3004075	MuxC	MuxC is one of the two necessary RND components of the MuxABC-OpmB efflux pumps system in Pseudomonas aeruginosa.	resistance-nodulation-cell division (RND) antibiotic efflux pump	aminocoumarin antibiotic;macrolide antibiotic;monobactam;tetracycline antibiotic	Multidrug	antibiotic efflux	7428	256
ARO:3004077	PmpM	PmpM is a multidrug efflux pump belonging to the MATE family of Pseudomonas aeruginosa. PmpM is an H+ drug antiporter and is the first reported case of an H+ coupled efflux pump in the MATE family. PmpM confers resistance to fluoroquinolones, fradiomycin, benzalkonium chloride, chlorhexidine gluconate, ethidium bromide, tetraphenylphosphonium chloride (TPPCl), and rhodamine 6G.	multidrug and toxic compound extrusion (MATE) transporter	aminoglycoside antibiotic;disinfecting agents and antiseptics;fluoroquinolone antibiotic	Multidrug	antibiotic efflux	1134	17
ARO:3004090	ANT(3'')-IIb	ANT(3'')-IIb is a aminoglycoside nucleotidyltransferase identified in Acinetobacter spp. via horizontal gene transfer mechanisms.	ANT(3'')	aminoglycoside antibiotic	aminoglycoside	antibiotic inactivation	62	1
ARO:3004091	ANT(3'')-IIc	ANT(3'')-IIc is a aminoglycoside nucleotidyltransferase identified in Acinetobacter spp. via horizontal gene transfer mechanisms.	ANT(3'')	aminoglycoside antibiotic	aminoglycoside	antibiotic inactivation	38	1
ARO:3004097	Streptococcus mitis CdsA with mutation conferring daptomycin resistance	CdsA is a phosphatidate cytidylyltransferase which plays a role in the production of membrane phosphatidylglycerol and cardiolipin.	daptomycin resistant CdsA	peptide antibiotic	peptide	antibiotic target alteration	6002	137
ARO:3004099	LpeA	LpeA is a subunit of the LpeAB efflux pump in Legionella pneumophila, which is homologous to AcrA in E. coli.	resistance-nodulation-cell division (RND) antibiotic efflux pump	macrolide antibiotic	macrolide	antibiotic efflux	448	10
ARO:3004100	LpeB	LpeB is a subunit of the LpeAB efflux pump in Legionella pneumophila, which is homologous to AcrB in E. coli.	resistance-nodulation-cell division (RND) antibiotic efflux pump	macrolide antibiotic	macrolide	antibiotic efflux	1496	46
ARO:3004102	kamB	Methyltransferase enzyme first described in Streptoalloteichus tenebrarius. Confers resistance to aminoglycoside antibiotics (esp. apramycin) through methylation of the 16S rRNA at A1408, thereby modifying the antibiotic target.	16S rRNA methyltransferase (A1408)	aminoglycoside antibiotic	aminoglycoside	antibiotic target alteration	160	5
ARO:3004103	QepA2	QepA2 is a plasmid-mediated quinolone resistance pump found in an Escherichia coli isolate from France.	major facilitator superfamily (MFS) antibiotic efflux pump	fluoroquinolone antibiotic	fluoroquinolone	antibiotic efflux	4034	154
ARO:3004107	Pseudomonas aeruginosa soxR	SoxR is a redox-sensitive transcriptional activator that induces expression of a small regulon that includes the RND efflux pump-encoding operon mexGHI-opmD. SoxR was shown to be activated by pyocyanin.	ATP-binding cassette (ABC) antibiotic efflux pump;major facilitator superfamily (MFS) antibiotic efflux pump;resistance-nodulation-cell division (RND) antibiotic efflux pump	cephalosporin;disinfecting agents and antiseptics;fluoroquinolone antibiotic;glycylcycline;penam;phenicol antibiotic;rifamycin antibiotic;tetracycline antibiotic	Multidrug	antibiotic efflux;antibiotic target alteration	1914	54
ARO:3004113	FosA7	FosA7 is an enzyme that confers resistance to fosfomycin in Escherichia coli by breaking the epoxide ring of the molecule.	fosfomycin thiol transferase	phosphonic acid antibiotic	phosphonic acid	antibiotic inactivation	54	2
ARO:3004114	porin OmpC	In the presence of antibiotic stress, there is a coupled down-regulation of the porin OmpC with the OmpF. Mutants both lacking both OmpC and OmpF proteins are resistant to cephaloridine and cefazolin. Analyses of genes involved in the increased resistance to tetracycline suggest that the up-regulation of efflux pump genes is accompanied by a decrease of OmpF and OmpC synthesis. Homologs of OmpC h…	General Bacterial Porin with reduced permeability to beta-lactams	carbapenem;cephalosporin;cephamycin;monobactam;penam;penem	Multidrug	reduced permeability to antibiotic	24	1
ARO:3004122	Klebsiella pneumoniae OmpK37	Klebsiella pneumoniae outer membrane porin protein. Is preferentially detected in porin-deficient strains. Functional characterization of this new porin revealed a narrower pore than those of porins OmpK35 and OmpK36, which did not allow penetration by certain beta-lactams. Also, when a resistant strain expresses porin OmpK37 is less susceptible to cefotaxime and cefoxitin than when it is express…	General Bacterial Porin with reduced permeability to beta-lactams	carbapenem;cephalosporin;cephamycin;monobactam;penam;penem	Multidrug	reduced permeability to antibiotic	42	1
ARO:3004123	Burkholderia pseudomallei Omp38	Heterologous expression of Burkholderia pseudomallei Omp38 (BpsOmp38) in Omp-deficient E. coli host cells lowers their permeability and in consequence, their antimicrobial susceptibility to penicillin G, cefoxitin, ceftazidime and imipenem.	General Bacterial Porin with reduced permeability to beta-lactams	carbapenem;cephalosporin;cephamycin;monobactam;penam;penem	Multidrug	reduced permeability to antibiotic	142	7
ARO:3004126	Escherichia coli LamB	LamB is a negative regulator for antibiotic resistance, it serves as a porin to influx antibiotic. When down-regulated, it increases resistance to chlortetracycline, ciprofloxacin, balofloxacin and nalidixic acid. It also interacts with Odp1, an energy metabolic enzyme, creating a complex that decreases in antibiotic-resistant strains.	Sugar Porin (SP)	fluoroquinolone antibiotic;tetracycline antibiotic	Multidrug	reduced permeability to antibiotic;resistance by absence	38	1
ARO:3004127	Escherichia coli mipA	MltA-interacting protein (mipA), is an antibiotic resistance-related outer membrane protein. Deletion of mipA increases kanamycin, nalidixic acid and streptomycin resistance.	MipA-interacting Protein	aminoglycoside antibiotic;fluoroquinolone antibiotic	Multidrug	reduced permeability to antibiotic;resistance by absence	46	1
ARO:3004142	OprZ	OprZ is the outer membrane component of the AxyXY-OprZ efflux pump system in Achromobacter spp.	resistance-nodulation-cell division (RND) antibiotic efflux pump	aminoglycoside antibiotic;cephalosporin;fluoroquinolone antibiotic;macrolide antibiotic	Multidrug	antibiotic efflux	80	3
ARO:3004143	AxyX	AxyX is the inner membrane transporter of the AxyXY-OprZ efflux pump system in Achromobacter spp.	resistance-nodulation-cell division (RND) antibiotic efflux pump	aminoglycoside antibiotic;cephalosporin;fluoroquinolone antibiotic;macrolide antibiotic	Multidrug	antibiotic efflux	62	2
ARO:3004144	AxyY	AxyY is the periplasmic adaptor protein of the AxyXY-OprZ efflux pump system in Achromobacter spp.	resistance-nodulation-cell division (RND) antibiotic efflux pump	aminoglycoside antibiotic;cephalosporin;fluoroquinolone antibiotic;macrolide antibiotic	Multidrug	antibiotic efflux	942	38
ARO:3004145	AxyZ	AxyZ is a transcriptional regulator of the AxyXY-OprZ efflux pump system.	resistance-nodulation-cell division (RND) antibiotic efflux pump	aminoglycoside antibiotic;cephalosporin;fluoroquinolone antibiotic;macrolide antibiotic	Multidrug	antibiotic efflux;antibiotic target alteration	506	12
ARO:3004146	cfrC	A cfr-like 23S rRNA methyltransferase shown to confer resistance to linezolid and phenicol antibiotics, including florfenicol and chloramphenicol, in Clostridium.	Cfr 23S ribosomal RNA methyltransferase	lincosamide antibiotic;oxazolidinone antibiotic;phenicol antibiotic;streptogramin antibiotic	Multidrug	antibiotic target alteration	2022	57
ARO:3004153	Mycobacterium tuberculosis thyA with mutation conferring resistance to para-aminosalicylic acid	Point mutations in the thymidylate synthetase thyA gene shown clinically to confer resistance to para-aminosalicylic acid. Loss-of-function mutations in thyA disrupt the catalytic activity and substrate-binding affinity, thus conferring resistance.	aminosalicylate resistant thymidylate synthase	salicylic acid antibiotic	salicylic acid	antibiotic target alteration	2226	83
ARO:3004157	Mycobacterium tuberculosis folC with mutation conferring resistance to para-aminosalicylic acid	Point mutations in the dihydrofolate synthetase folC gene shown clinically to confer resistance to p-aminosalicylic acid or other aminosalicylates. Mutations in folC inhibit bioactivation of PAS and thus confer resistance.	aminosalicylate resistant dihydrofolate synthase	salicylic acid antibiotic	salicylic acid	antibiotic target alteration	8522	225
ARO:3004184	Mycobacterium tuberculosis ribD with mutation conferring resistance to para-aminosalicylic acid	ribD is a Mycobacterium tuberculosis riboflavin biosynthesis enzyme. Point mutations in ribD cause enzyme overexpression, which allows the C-terminal reductase domain to act as an alternative dihydrofolate reductase. Thus, mutations in ribD confer resistance to DHFR inhibitors such as para-aminosalicylic acid.	aminosalicylate resistant dihydrofolate reductase	salicylic acid antibiotic	salicylic acid	antibiotic target replacement	2324	47
ARO:3004185	mecD	mecD is a PBP2a variant identified on a genomic resistance island in Macrococcus caseolyticus. MecD confers resistance to methicillin and other beta-lactam antibiotics through the production of an alternative low-affinity PBP. First described by Schwendener et al. 2017 and identified from canine and bovine sources.	methicillin resistant PBP2	carbapenem;cephalosporin;cephamycin;monobactam;penam	Multidrug	antibiotic target replacement	1746	46
ARO:3004289	Vibrio cholerae varG	varG is an Ambler class B metallo-beta-lactamase found on the antibiotic resistance var regulon in Vibrio cholerae, along with an antibiotic efflux pump varABCDEF. These genes are organized as a regulon under the control of VarR transcriptional activator. VarG was shown to have beta-lactamase activity against penicillins, carbapenems and cephalosporins in-vitro. Described by Lin HV et al. 2017.	Subclass B1 Vibrio cholerae varG beta-lactamase	carbapenem	carbapenem	antibiotic inactivation	188	4
ARO:3004290	Escherichia coli ampC beta-lactamase	A class C ampC beta-lactamase (cephalosporinase) enzyme described in Escherichia coli shown clinically to confer resistance to penicillin-like and cephalosporin-class antibiotics.	ampC-type beta-lactamase	cephalosporin;penam	Multidrug	antibiotic inactivation	180	4
ARO:3004291	Rhodobacter sphaeroides ampC beta-lactamase	A periplasmic cephalosporinase described in Rhodobacter sphaeroides shown to contribute to resistance of beta-lactam antibiotics.	ampC-type beta-lactamase	cephalosporin;penam	Multidrug	antibiotic inactivation	1622	26
ARO:3004361	sul4	sul4 is a dihydropteroate synthase gene and mobile sulfonamide resistance gene shown to confer resistance when expressed in E. coli.	sulfonamide resistant sul	sulfonamide antibiotic	sulfonamide	antibiotic target replacement	5636	143
ARO:3004364	almG	A member of the AlmEFG operon, responsible for polymyxin resistance in Vibrio cholerae. AlmG is a glycyltransferase closely related to lipid A acyltransferases. Described by Henderson JC et al. 2017.	lipid A acyltransferase;polymyxin resistance operon	peptide antibiotic	peptide	antibiotic target alteration	70	2
ARO:3004379	QepA4	A plasmid-mediated quinolone efflux pump variant described in Escherichia coli. QepA4 confers resistance to quinolone and fluoroquinolone antibiotics by expulsion from the cell. Described by Manageiro et al. 2017.	major facilitator superfamily (MFS) antibiotic efflux pump	fluoroquinolone antibiotic	fluoroquinolone	antibiotic efflux	4362	94
ARO:3004441	tet(59)	Tet(59) is a chromosome-encoded tetracycline efflux pump described from a Chinese pig manure sample.	major facilitator superfamily (MFS) antibiotic efflux pump	tetracycline antibiotic	tetracycline	antibiotic efflux	56	2
ARO:3004442	tet(W/N/W)	tet(W/N/W) is a mosaic tetracycline resistance gene and ribosomal protection protein.	tetracycline-resistant ribosomal protection protein	tetracycline antibiotic	tetracycline	antibiotic target protection	134	11
ARO:3004444	RSA1-1	RSA1-1 is a class A beta-lactamase resistance enzyme identified from a functional metagenomic study of contaminated river sediments.	RSA beta-lactamase	carbapenem;cephalosporin	Multidrug	antibiotic inactivation	162	1
ARO:3004446	Haemophilus influenzae PBP3 conferring resistance to beta-lactam antibiotics	PBP3 is a penicillin-binding protein and beta-lactam resistance enzyme encoded by the ftsI gene in Haemophilus influenzae. Mutations in ftsI confer resistance to beta-lactam antibiotics.	Penicillin-binding protein mutations conferring resistance to beta-lactam antibiotics	carbapenem;cephalosporin;cephamycin;monobactam;penam	Multidrug	antibiotic target alteration	1474	53
ARO:3004450	TRU-1	A class C beta-lactamase enzyme identified from Aeromonas enteropelogenes. TRU-1 confers resistance to penicillin and cephalosporin antibiotics.	TRU beta-lactamase	cephalosporin;penam	Multidrug	antibiotic inactivation	106	3
ARO:3004451	Agrobacterium fabrum chloramphenicol acetyltransferase	A chloramphenicol resistance determinant described in the Gram-negative bacterium Agrobacterium fabrum.	chloramphenicol acetyltransferase (CAT)	phenicol antibiotic	phenicol	antibiotic inactivation	580	19
ARO:3004470	poxtA	PoxtA is an ABC-F subfamily ATP-binding cassette protein that confers resistance to tetracycline, -phenicol, and oxazolidinone via modification of the bacterial ribosome. The encoding gene was isolated from a methicillin-resistant Staphylococcus aureus strain.	Miscellaneous ABC-F subfamily ATP-binding cassette ribosomal protection proteins	oxazolidinone antibiotic;phenicol antibiotic;tetracycline antibiotic	Multidrug	antibiotic target protection	3766	98
ARO:3004476	vmlR	vmlR is an ABC-F ATPase ribosomal protection protein identified in Bacillus subtilus. Shown to confer resistance to lincomycin and streptogramin A virginiamycin. Described by Crowe-McAuliffe et al. 2018.	Miscellaneous ABC-F subfamily ATP-binding cassette ribosomal protection proteins	lincosamide antibiotic;nucleoside antibiotic;pleuromutilin antibiotic;streptogramin A antibiotic;streptogramin B antibiotic;streptogramin antibiotic	Multidrug	antibiotic target protection	1084	32
ARO:3004480	Bifidobacterium adolescentis rpoB mutants conferring resistance to rifampicin	Bifidobacterium are antibiotic resistant probiotics are prescribed to upkeep the population beneficial bacteria in the gut microbiome. However, horizontal gene transfer among gut microbes could create harmful antibiotic-resistant pathogenic bacteria, such as Mycobacterium tuberculosis. Lokesh et al. analyzed Bifidobacterium antitubercular drug resistance and mutations in rpoB. They found that B. …	rifamycin-resistant beta-subunit of RNA polymerase (rpoB)	peptide antibiotic;rifamycin antibiotic	Multidrug	antibiotic target alteration;antibiotic target replacement	286	18
ARO:3004505	MCR-3.5	An MCR-3 phosphoethanolamine transferase and polymyxin (colistin) resistance gene variant identified from an extensively-resistant Escherichia coli clinical isolate.	MCR phosphoethanolamine transferase	peptide antibiotic	peptide	antibiotic target alteration	42	1
ARO:3004516	MCR-8.1	A novel phosphoethanolamine transferase and mobile colistin resistance gene identified from carbapenem-resistant NDM-1-producing Klebsiella pneumoniae.	MCR phosphoethanolamine transferase	peptide antibiotic	peptide	antibiotic target alteration	58	3
ARO:3004539	mphH	A chromosomal macrolide 2'-phosphotransferase and resistance gene identified from a Brachybacterium faecium cave isolate.	macrolide phosphotransferase (MPH)	macrolide antibiotic	macrolide	antibiotic inactivation	58	1
ARO:3004543	mphO	A chromosomal macrolide phosphostransferase identified in Brachybacterium paraconglomeratum.	macrolide phosphotransferase (MPH)	macrolide antibiotic	macrolide	antibiotic inactivation	34	2
ARO:3004544	mphJ	A chromosomal macrolide phosphotransferase identified in Brevibacillus brevis VM4.	macrolide phosphotransferase (MPH)	macrolide antibiotic	macrolide	antibiotic inactivation	200	3
ARO:3004559	CAM-1	CAM-1 is a CAM (Central Alberta Metallo) beta-lactamase and carbapenemase identified from 4 clinical isolates of Pseudomonas aeruginosa from a Canadian hospital.	CAM beta-lactamase	carbapenem;cephalosporin;cephamycin;penam	Multidrug	antibiotic inactivation	172	1
ARO:3004561	Clostridioides difficile murG with mutation conferring resistance to vancomycin	Mutations in murG which confer resistance to vancomycin in Clostridioides difficile.	murG transferase	glycopeptide antibiotic	glycopeptide	antibiotic target alteration	2498	55
ARO:3004562	Clostridioides difficile gyrB conferring resistance to fluoroquinolones	Point mutations in gyrB of Clostridioides difficile conferring resistance to fluoroquinolone antibiotics.	fluoroquinolone resistant gyrB	aminocoumarin antibiotic;fluoroquinolone antibiotic	Multidrug	antibiotic target alteration	8882	284
ARO:3004563	Clostridioides difficile rpoB with mutation conferring resistance to rifampicin	Point mutations in the rpoB region of Clostridioides difficile which confer resistance to rifampin and rifampicin antibiotics.	rifamycin-resistant beta-subunit of RNA polymerase (rpoB)	peptide antibiotic;rifamycin antibiotic	Multidrug	antibiotic target alteration;antibiotic target replacement	4952	168
ARO:3004571	PNGM-1	PNGM-1 is a subclass B3 metallo-beta-lactamase first identified from a deep-sea sediment meta-genome. PNGM-1 is shown to reduce susceptibility to extended- and broad-spectrum cephalosporins, carbapenems, and penicillins. PNGM-1 is a novel metallo-beta-lactamase which predates the current antibiotic era.	PNGM beta-lactamase	carbapenem;cephalosporin;penam	Multidrug	antibiotic inactivation	340	11
ARO:3004572	Staphylococcus aureus LmrS	MFS transporters are secondary active transporters with single-polypeptide chains containing 400-600 amino acids that transport small solutes across the membrane by using electrochemical gradients. LmrS has 14 transmembrane helices and, when expressed in E. coli, is capable of extruding a variety of antibiotics inclinding linezolid, trimethoprim, florfenicol, chlorampheniocol, erythromycin, strep…	major facilitator superfamily (MFS) antibiotic efflux pump	aminoglycoside antibiotic;diaminopyrimidine antibiotic;macrolide antibiotic;oxazolidinone antibiotic;phenicol antibiotic	Multidrug	antibiotic efflux	1492	45
ARO:3004573	Acinetobacter baumannii AbaF	Expression of abaF in E. coli resulted in increased resistance to fosfomycin.	major facilitator superfamily (MFS) antibiotic efflux pump	phosphonic acid antibiotic	phosphonic acid	antibiotic efflux	8050	244
ARO:3004574	Acinetobacter baumannii AbaQ	AbaQ is an MFS transporter mainly involved in the extrusion of quinolone-type drugs in A. baumannii.	major facilitator superfamily (MFS) antibiotic efflux pump	fluoroquinolone antibiotic	fluoroquinolone	antibiotic efflux	5608	164
ARO:3004577	Acinetobacter baumannii AmvA	AmvA has 14 alpha-helical transmembrane segments, qualifying it as a member of the DHA2 transporter family of the major facilitator superfamily (MFS). When AmvA was expressed in E. coli, the cells had at least four-fold decreased susceptibility to erythromycin, acridine orange, acriflavine, deoxycholate and methyl viologen. AmvA from the AC0037 strain of A. baumannii was tested.	major facilitator superfamily (MFS) antibiotic efflux pump	disinfecting agents and antiseptics;macrolide antibiotic	Multidrug	antibiotic efflux	1750	62
ARO:3004578	Acinetobacter baumannii AbuO	AbuO is akin to the TolC outer membrane efflux protein. Deletion in A. baumannii results in increased susceptibility to antibiotics including amikacin, carbenicillin, ceftriaxone, meropenem, streptomycin, and tigecycline as well as disinfectants benzyalkonium chloride and chlorhexidine.	resistance-nodulation-cell division (RND) antibiotic efflux pump	aminoglycoside antibiotic;carbapenem;cephalosporin;disinfecting agents and antiseptics;glycylcycline;penam;tetracycline antibiotic	Multidrug	antibiotic efflux	222	3
ARO:3004580	Klebsiella pneumoniae KpnE	KpnE subunit of KpnEF resembles EbrAB from E. coli. Mutation in KpnEF resulted in increased susceptibility to cefepime, ceftriaxon, colistin, erythromycin, rifampin, tetracycline, and streptomycin as well as enhanced sensitivity toward sodium dodecyl sulfate, deoxycholate, dyes, benzalkonium chloride, chlorhexidine, and triclosan.	small multidrug resistance (SMR) antibiotic efflux pump	aminoglycoside antibiotic;cephalosporin;disinfecting agents and antiseptics;macrolide antibiotic;peptide antibiotic;rifamycin antibiotic;tetracycline antibiotic	Multidrug	antibiotic efflux	56	2
ARO:3004581	tet(48)	A tetracycline inactivating enzyme. A flavoenzyme capable of degrading tetracycline antibiotics.	tetracycline inactivation enzyme	tetracycline antibiotic	tetracycline	antibiotic inactivation	234	6
ARO:3004582	tet(49)	A tetracycline inactivating enzyme. A flavoenzyme capable of degrading tetracycline antibiotics.	tetracycline inactivation enzyme	tetracycline antibiotic	tetracycline	antibiotic inactivation	626	23
ARO:3004583	Klebsiella pneumoniae KpnF	KpnF subunit of KpnEF resembles EbrAB from E. coli. Mutation in KpnEF resulted in increased susceptibility to cefepime, ceftriaxon, colistin, erythromycin, rifampin, tetracycline, and streptomycin as well as enhanced sensitivity toward sodium dodecyl sulfate, deoxycholate, dyes, benzalkonium chloride, chlorhexidine, and triclosan.	small multidrug resistance (SMR) antibiotic efflux pump	aminoglycoside antibiotic;cephalosporin;disinfecting agents and antiseptics;macrolide antibiotic;peptide antibiotic;rifamycin antibiotic;tetracycline antibiotic	Multidrug	antibiotic efflux	20	1
ARO:3004584	tet(50)	A tetracycline inactivating enzyme. A flavoenzyme capable of degrading tetracycline antibiotics.	tetracycline inactivation enzyme	tetracycline antibiotic	tetracycline	antibiotic inactivation	818	17
ARO:3004586	tet(51)	A tetracycline inactivating enzyme. A flavoenzyme capable of degrading tetracycline antibiotics.	tetracycline inactivation enzyme	tetracycline antibiotic	tetracycline	antibiotic inactivation	272	7
ARO:3004587	tet(52)	A tetracycline inactivating enzyme. A flavoenzyme capable of degrading tetracycline antibiotics.	tetracycline inactivation enzyme	tetracycline antibiotic	tetracycline	antibiotic inactivation	422	18
ARO:3004588	Klebsiella pneumoniae KpnG	KpnG consists of ~390 residues and resembles EmrA of E. coli. Disruption of the pump components KpnG-KpnH signficantly decrease resistance to azithromycin, ceftazidime, ciprofloxacin, ertapenem, erythromycin, gentamicin, imipenem, ticarcillin, norfloxacin, polymyxin-B, piperacillin, spectinomycin, tobramycin, and streptomycin.	major facilitator superfamily (MFS) antibiotic efflux pump	aminoglycoside antibiotic;carbapenem;cephalosporin;fluoroquinolone antibiotic;macrolide antibiotic;penam;penem;peptide antibiotic	Multidrug	antibiotic efflux	1396	38
ARO:3004589	tet(53)	A tetracycline inactivating enzyme. A flavoenzyme capable of degrading tetracycline antibiotics.	tetracycline inactivation enzyme	tetracycline antibiotic	tetracycline	antibiotic inactivation	16	2
ARO:3004590	tet(54)	A tetracycline inactivating enzyme. A flavoenzyme capable of degrading tetracycline antibiotics.	tetracycline inactivation enzyme	tetracycline antibiotic	tetracycline	antibiotic inactivation	1082	21
ARO:3004591	tet(55)	A tetracycline inactivating enzyme. A flavoenzyme capable of degrading tetracycline antibiotics.	tetracycline inactivation enzyme	tetracycline antibiotic	tetracycline	antibiotic inactivation	994	30
ARO:3004592	erm(32)	erm(32) is a rRNA methyltransferase. Encodes methyltransferases that modify 23S rRNA.	Erm 23S ribosomal RNA methyltransferase	lincosamide antibiotic;macrolide antibiotic;streptogramin antibiotic	MLS	antibiotic target alteration	78	1
ARO:3004595	erm(45)	Erm45 is an rRNA methylase that confers resistances to macrolide, lincosamide, and streptogramin B.	Erm 23S ribosomal RNA methyltransferase	lincosamide antibiotic;macrolide antibiotic;streptogramin B antibiotic;streptogramin antibiotic	MLS	antibiotic target alteration	200	1
ARO:3004596	erm(46)	erm(46) is transferable determinant that confers resistance to macrolides.	Erm 23S ribosomal RNA methyltransferase	lincosamide antibiotic;macrolide antibiotic;streptogramin antibiotic	MLS	antibiotic target alteration	14	1
ARO:3004597	Klebsiella pneumoniae KpnH	KpnH consists of ~511 residues, resembles EmrB of E. coli, and is probably a translocase in the KpnGH-TolC efflux protein in K. pneumoniae. Disruption of the pump components KpnG-KpnH signficantly decrease resistance to azithromycin, ceftazidime, ciprofloxacin, ertapenem, erythromycin, gentamicin, imipenem, ticarcillin, norfloxacin, polymyxin-B, piperacillin, spectinomycin, tobramycin, and strept…	major facilitator superfamily (MFS) antibiotic efflux pump	aminoglycoside antibiotic;carbapenem;cephalosporin;fluoroquinolone antibiotic;macrolide antibiotic;penam;penem;peptide antibiotic	Multidrug	antibiotic efflux	1108	19
ARO:3004599	clcD	clcD gene can provide resistance to representatives of five of the six antibiotic groups previously shown to be affected by Cfr. clcD was originally found in Clostridioides difficile and is cfr-like.	Cfr 23S ribosomal RNA methyltransferase	lincosamide antibiotic;oxazolidinone antibiotic;phenicol antibiotic;pleuromutilin antibiotic;streptogramin A antibiotic;streptogramin B antibiotic;streptogramin antibiotic	Multidrug	antibiotic target alteration	248	3
ARO:3004601	LnuP	LnuP is a lincosamide nucleotidyltransferase major efflux facilitator.	lincosamide nucleotidyltransferase (LNU)	lincosamide antibiotic	lincosamide	antibiotic inactivation	366	13
ARO:3004603	tet(56)	A tetracycline inactivating enzyme. A flavoenzyme capable of degrading tetracycline antibiotics.	tetracycline inactivation enzyme	tetracycline antibiotic	tetracycline	antibiotic inactivation	902	29
ARO:3004605	ermZ	ermZ is an methyltransferase modifying 23S rRNA conferring resistance to Spiramycin.	Erm 23S ribosomal RNA methyltransferase	lincosamide antibiotic;macrolide antibiotic;streptogramin antibiotic	MLS	antibiotic target alteration	210	2
ARO:3004606	erm(40)	erm(40) is an adenine RNA methylase and confers intrinsic resistance in Mycobacteria.	Erm 23S ribosomal RNA methyltransferase	lincosamide antibiotic;macrolide antibiotic;streptogramin antibiotic	MLS	antibiotic target alteration	86	4
ARO:3004613	tet(47)	A tetracycline inactivating enzyme. A flavoenzyme capable of degrading tetracycline antibiotics.	tetracycline inactivation enzyme	tetracycline antibiotic	tetracycline	antibiotic inactivation	502	16
ARO:3004623	AAC(3)-IId	AAC(3)-IId is a plasmid-encoded aminoglycoside acetyltransferase in E. coli.	AAC(3)	aminoglycoside antibiotic	aminoglycoside	antibiotic inactivation	44	1
ARO:3004626	Erm(49)	Erm(49) is an rRNA methylase gene.	Erm 23S ribosomal RNA methyltransferase	lincosamide antibiotic;macrolide antibiotic;streptogramin antibiotic	MLS	antibiotic target alteration	1068	16
ARO:3004629	AAC(6')-Im	AAC(6')-Im is an aminoglycoside acetyltransferase encoded by plasmids in E. coli, and E. faecium.	AAC(6')	aminoglycoside antibiotic	aminoglycoside	antibiotic inactivation	162	3
ARO:3004631	Mycoplasma genitalium gyrA mutation confers resistance to fluoroquinolones	Mycoplasma Genitalium GyrA mutations confers resistance to fluoroquinolones such as Moxifloxacin.	fluoroquinolone resistant gyrA	fluoroquinolone antibiotic;nybomycin-like antibiotic	Multidrug	antibiotic target alteration	74	2
ARO:3004635	AAC(6')-Il	AAC(6')-Il is an aminoglycoside acetyltransferase encoded by plasmids and integrons in Enterobacter cloaecae and Klebsiella aerogenes.	AAC(6')	aminoglycoside antibiotic	aminoglycoside	antibiotic inactivation	190	7
ARO:3004638	AAC(6')-I-48	AAC(6')-I-48 (AAC(6')-Iag) is an aminoglycoside acetyltransferase encoded by integrons in Pseudomonas aeruginosa.	AAC(6')	aminoglycoside antibiotic	aminoglycoside	antibiotic inactivation	36	2
ARO:3004639	Corynebacterium striatum tetA	The tetAB genes of the Corynebacterium striatum R-plasmid encode an ABC transporter and confer tetracycline, oxytetracycline, and oxalic resistance.	major facilitator superfamily (MFS) antibiotic efflux pump	penam;tetracycline antibiotic	Multidrug	antibiotic efflux	6506	203
ARO:3004643	Erm(K)	A 23S rRNA (adenine(2058)-N(6))-methyltransferase Erm(K) [Alkalihalobacillus halodurans].	Erm 23S ribosomal RNA methyltransferase	lincosamide antibiotic;macrolide antibiotic;streptogramin antibiotic	MLS	antibiotic target alteration	436	8
ARO:3004645	dfrI	dfrI is a dihydrofolate reductase that is resistant to trimethoprim.	trimethoprim resistant dihydrofolate reductase dfr	diaminopyrimidine antibiotic	diaminopyrimidine	antibiotic target replacement	20	2
ARO:3004647	AQU-2	AQU-2 is a chromosomally-encoded AQU class C beta-lactamase and cephalosporinase from Aeromonas.	AQU beta-lactamase	cephalosporin	cephalosporin	antibiotic inactivation	42	1
ARO:3004649	cfr(B)	cfr(B) has been observed in mobile genetic elements in E. faecium and Clostridioides difficile and confers resistance to linezolid, clindamycin, erythromycin, chloramphenicol, and retapamulin.	Cfr 23S ribosomal RNA methyltransferase	lincosamide antibiotic;oxazolidinone antibiotic;phenicol antibiotic;streptogramin antibiotic	Multidrug	antibiotic target alteration	204	14
ARO:3004651	lin	Listeria monocytogenes EGD-e lin gene for lincomycin resistance ABC-F type ribosomal protection protein, complete CDS.	lincosamide nucleotidyltransferase (LNU)	lincosamide antibiotic	lincosamide	antibiotic inactivation	1302	49
ARO:3004655	nimB	nimB is a nitroimidazole reductase mainly found in Bacteroides fragilis that is associated with the deactivation of nitroimidazole antibiotics such as metronidazole. Minimum inhibitory concentrations observed in isolates vary greatly depending on species, strain, and nitroimidazole treatment.	nitroimidazole reductase	nitroimidazole antibiotic	nitroimidazole	antibiotic inactivation	110	1
ARO:3004659	Mef(En2)	NBU2-encoded resistance gene. An MefE homolog in Bacteroides species. Macrolide efflux MFS transporter.	major facilitator superfamily (MFS) antibiotic efflux pump	lincosamide antibiotic;macrolide antibiotic	Multidrug	antibiotic efflux	2672	49
ARO:3004661	Staphylococcus aureus FosB	The Bacillus subtilis fosB gene encodes a fosfomycin resistance protein.	fosfomycin thiol transferase	phosphonic acid antibiotic	phosphonic acid	antibiotic inactivation	60	3
ARO:3004665	cmlA8	cmlA8 is a plasmid that confers resistance to chloramphenicol.	major facilitator superfamily (MFS) antibiotic efflux pump	phenicol antibiotic	phenicol	antibiotic efflux	172	3
ARO:3004666	pexA	pexA is a florfenicol and chloramphenicol resistance gene discovered in Alaskan soil.	major facilitator superfamily (MFS) antibiotic efflux pump	phenicol antibiotic	phenicol	antibiotic efflux	22	1
ARO:3004667	Staphylococcus aureus norA	NorA gene cloned from Staphylococcus aureus conferred relatively high resistance to hydrophilic quinolones such as norfloxacin, enoxacin, ofloxacin, and ciprofloxacin in S. aureus and Escherichia coli. Had low or no resistance at all to hydrophobic ones such as nalidixic acid, oxolinic acid, and sparfloxacin in S. aureus and Escherichia coli.	major facilitator superfamily (MFS) antibiotic efflux pump	fluoroquinolone antibiotic	fluoroquinolone	antibiotic efflux	684	17
ARO:3004669	emtA	A rRNA methyltransferase conferring high-level evernimicin resistance.	non-erm 23S ribosomal RNA methyltransferase (G748)	lincosamide antibiotic;macrolide antibiotic;orthosomycin antibiotic	Multidrug	antibiotic target alteration	388	10
ARO:3004673	FosB6	Fosfomycin resistance gene. High homology with FosB1 and FosB3.	fosfomycin thiol transferase	phosphonic acid antibiotic	phosphonic acid	antibiotic inactivation	48	2
ARO:3004674	FosD	A fosfomycin resistance gene.	fosfomycin thiol transferase	phosphonic acid antibiotic	phosphonic acid	antibiotic inactivation	52	1
ARO:3004675	aphA15	Expression of cloned aphA15 gene in Escherichia coli reduced the susceptibility to kanamycin and neomycin, as well as to amikacin, netilmicin, and streptomycin.	APH(3')	aminoglycoside antibiotic	aminoglycoside	antibiotic inactivation	364	1
ARO:3004677	rmtD2	The first allele of a 16S rRNA methyltransferase gene, rmtD2, confers a high resistance to all clinically available aminoglycosides.	16S rRNA methyltransferase (G1405)	aminoglycoside antibiotic	aminoglycoside	antibiotic target alteration	22	1
ARO:3004678	rmtE	Aminoglycoside-resistance gene.	16S rRNA methyltransferase (G1405)	aminoglycoside antibiotic	aminoglycoside	antibiotic target alteration	340	3
ARO:3004681	Clostridioides difficile rpoC with mutation conferring resistance to vancomycin	Point mutations in the rpoC region of Clostridioides difficile which confer resistance to vancomycin.	vancomycin-resistant beta prime subunit of RNA polymerase (rpoC)	glycopeptide antibiotic	glycopeptide	antibiotic target alteration	22156	974
ARO:3004682	aadA27	Small mobilizable plasmid pALWED1.8 containing a novel variant of the streptomycin/spectinomycin resistance gene.	ANT(3'')	aminoglycoside antibiotic	aminoglycoside	antibiotic inactivation	68	1
ARO:3004683	aadS	A novel Tn4551 streptomycin-resistance gene that was phenotypically silent in wild-type Bacteroides; expression could be activated by a trans-acting chromosomal mutation.	ANT(6)	aminoglycoside antibiotic	aminoglycoside	antibiotic inactivation	386	9
ARO:3004698	MCR-5.2	A plasmid-mediated MCR-5 variant from Escheichia coli which confers resistance to colistin antibiotics.	MCR phosphoethanolamine transferase	peptide antibiotic	peptide	antibiotic target alteration	110	6
ARO:3004699	sta	Streptothricin acetyltransferase gene (STAT gene) that confers streptothricin resistance on Escherichia coli and Bacillus subtilis.	streptothricin acetyltransferase (SAT)	nucleoside antibiotic	nucleoside	antibiotic inactivation	264	7
ARO:3004715	vga(E) Staphylococcus cohnii	vga(E) gene variant that confers resistance to pleuromutilins, lincosamides and streptogramin A antibiotics in staphylococci.	vga-type ABC-F protein	lincosamide antibiotic;pleuromutilin antibiotic;streptogramin A antibiotic;streptogramin antibiotic	Multidrug	antibiotic target protection	494	25
ARO:3004719	tet(X3)	A tetracyline resistance gene located on an approximately 300-kb plasmid, designated p47AB. It inactivates all tetracyclines, including tigecycline, eravacycline, and omadacycline.Adjacent to insertion sequence ISVsa3 on the conjugative plasmid.	tetracycline inactivation enzyme	glycylcycline;tetracycline antibiotic	Multidrug	antibiotic inactivation	504	5
ARO:3004720	tet(X4)	A tetracyline resistance gene located on an approximately 180-kb plasmid, designated p47EC. It inactivates all tetracyclines, including tigecycline, eravacycline, and omadacycline.Adjacent to insertion sequence ISVsa3 on the conjugative plasmid.	tetracycline inactivation enzyme	glycylcycline;tetracycline antibiotic	Multidrug	antibiotic inactivation	92	3
ARO:3004721	Mycobacterium tuberculosis rpsA mutations conferring resistance to pyrazinamide	RpsA, the 30S ribosomal protein S1 of Mycobacterium tuberculosis, is involved in trans-translation and is targeted by pyrazinonic acid, the active form of the antibiotic pyrazinamide, which disrupts the initiation of mRNA translation. Mutations in the amino acid sequence of rpsA can confer resistance to pyrazinamide maintaining rpsA function.	pyrazinamide resistant rpsA	pyrazine antibiotic	pyrazine	antibiotic target alteration	18774	612
ARO:3004730	tva(A)	A pleuromutilin resistance gene encoding a predicted ABC-F transporter. The presence of inhibitory or sub-inhibitory concentrations of tiamulin showed that tva(A) confers reduced pleuromutilin susceptibility that does not lead to clinical resistance but facilitates the development of higher-level resistance via mutations in genes encoding ribosome-associated functions.	Miscellaneous ABC-F subfamily ATP-binding cassette ribosomal protection proteins	pleuromutilin antibiotic	pleuromutilin	antibiotic target protection	3804	101
ARO:3004735	ARL-2	ARL-2 is a beta-lactamase gene found in Staphylococcus Arlettae.	ARL Beta-lactamase	penam	penam	antibiotic inactivation	40	1
ARO:3004751	BES-1	BES-1 is a class A beta-lactamase that is found in Serratia marcescens.	BES Beta-lactamase	penam	penam	antibiotic inactivation	20	2
ARO:3004757	BKC-1	BKC-1 is a beta-lactamase conferring resistance to carbapenem and is found in Brazilian Klebsiella.	BKC Beta-lactamase	carbapenem	carbapenem	antibiotic inactivation	8	2
ARO:3004786	FIM-1	FIM-1 is a metallo-beta-lactamase gene found in Pseudomonas aeruginosa from isolates in Italy.	FIM beta-lactamase	carbapenem;cephalosporin	Multidrug	antibiotic inactivation	26	2
ARO:3004802	GOB-10	GOB-10 is a class B beta-lactamase gene found in Chryseobacterium meningosepticum.	GOB beta-lactamase	carbapenem;cephalosporin;penam	Multidrug	antibiotic inactivation	46	2
ARO:3004813	GOB-6	GOB-6 is a class B beta-lactamase gene found in Elizabethkingia meningoseptica.	GOB beta-lactamase	carbapenem;cephalosporin;penam	Multidrug	antibiotic inactivation	4	1
ARO:3004832	Neisseria gonorrhoeae PBP2 conferring resistance to beta-lactam antibiotics	PBP2 is a penicillin-binding protein and beta-lactam resistance enzyme encoded by the penA gene, due to mutations can cause resistance to various drugs such as Penicillin and Ceftriaxone.	Penicillin-binding protein mutations conferring resistance to beta-lactam antibiotics	carbapenem;cephalosporin;cephamycin;monobactam;penam	Multidrug	antibiotic target alteration	632	26
ARO:3004833	Neisseria gonorrhoeae PBP1 conferring resistance to beta-lactam antibiotics	Point mutation in Neisseria gonorrhoea PBP1 (ponA) decreases affinity between beta-lactam antibiotic molecule and PBP1, thereby conferring resistance to beta-lactam antibiotics.	Penicillin-binding protein mutations conferring resistance to beta-lactam antibiotics	carbapenem;cephalosporin;cephamycin;monobactam;penam	Multidrug	antibiotic target alteration	22188	632
ARO:3004835	Neisseria gonorrhoeae pilQ gene conferring resistance to beta-lactam	PilQ is an important gonococcal outer membrane component, member of secretin protein family, and involved in Type IV pilus formation.	Penicillin-binding protein mutations conferring resistance to beta-lactam antibiotics	carbapenem;cephalosporin;cephamycin;monobactam;penam	Multidrug	antibiotic target alteration	8736	151
ARO:3004856	SCO-1	Narrow-spectrum beta-lactamase isolated from several Acinetobacter spp. isolates from Argentina, as well as E. Coli. Hydrolyzes penicillins at a high level and cephalosporins and carbapenems at a very low level.	SCO beta-lactamase	cephalosporin;penam;penem	Multidrug	antibiotic inactivation	70	1
ARO:3004859	Neisseria gonorrhoeae gyrB conferring resistance to zoliflodacin	Point mutation in Neisseria gonorrhoea gyrase B decreases affinity to zoliflodacin antibiotic.	Zoliflodacin resistant gyrB	aminocoumarin antibiotic;zoliflodacin-like antibiotic	Multidrug	antibiotic target alteration	454	24
ARO:3004860	Burkholderia dolosa gyrA conferring resistance to fluoroquinolones	Point mutations in Burkholderia gyrA that confer resistance to ciprofloxacin, a fluoroquinolone antibiotic.	fluoroquinolone resistant gyrA	fluoroquinolone antibiotic;nybomycin-like antibiotic	Multidrug	antibiotic target alteration	2092	72
ARO:3004873	Neisseria gonorrhoeae folP with mutation conferring resistance to sulfonamides	Point mutations in Neisseria gonorrhoeae dihydropteroate synthase folP prevent sulfonamide antibiotics from inhibiting its role in folate synthesis, thus conferring sulfonamide resistance.	sulfonamide resistant dihydropteroate synthase folP	sulfonamide antibiotic;sulfone antibiotic	Multidrug	antibiotic target alteration	448	16
ARO:3004925	Mycobacterium tuberculosis mshA mutations conferring resistance to isoniazid	Mutations that occur in Mycobacterium tuberculosis mshA that result in or contribute to antibiotic resistance to isoniazid.	isoniazid resistant mshA	isoniazid-like antibiotic	isoniazid-like	antibiotic target alteration	14586	337
ARO:3004956	Neisseria gonorrhoeae rpld	rpld encodes for the 50S L4 ribosomal protein, is a macrolide resistance protein identified in Neisseria gonorrhoeae.	50S rRNA with mutation conferring resistance to macrolide antibiotics	glycopeptide antibiotic;macrolide antibiotic	Multidrug	antibiotic target alteration	4562	128
ARO:3005006	tet(57)	A tetracycline efflux MFS Transporter from Providencia sp. Y14.	major facilitator superfamily (MFS) antibiotic efflux pump	tetracycline antibiotic	tetracycline	antibiotic efflux	80	2
ARO:3005008	TxR	TxR is a putative transcription regulator that plays a role in conferring tetracycline resistance. It is required for proper functioning of Tet35.	ATP-binding cassette (ABC) antibiotic efflux pump	tetracycline antibiotic	tetracycline	antibiotic efflux	62164	1280
ARO:3005009	qacE	QacE is a resistance gene conferring resistance to antiseptics.	major facilitator superfamily (MFS) antibiotic efflux pump	disinfecting agents and antiseptics	fluoroquinolone	antibiotic efflux	60	4
ARO:3005012	IDC-1	IDC-2 is an IDC beta-lactamase and an integron cephalosprinase.	IDC beta-lactamase	carbapenem;cephalosporin	Multidrug	antibiotic inactivation	102	8
ARO:3005013	IDC-2	IDC-2 is an IDC beta-lactamase and an integron cephalosprinase.	IDC beta-lactamase	carbapenem;cephalosporin	Multidrug	antibiotic inactivation	42	1
ARO:3005018	LMB-1	LMB-1 is a subclass B3 metallo-beta-lactamase that confers resistance to penams, cephalosporins, and carbapenems.	LMB beta-lactamase	carbapenem;cephalosporin;penam	Multidrug	antibiotic inactivation	164	3
ARO:3005021	cfr(D)	cfr(D) is found in Enterococcus faecium. It confers resistance to vancomycin, teicoplanin, and linezolid.	Cfr 23S ribosomal RNA methyltransferase	glycopeptide antibiotic;lincosamide antibiotic;oxazolidinone antibiotic;phenicol antibiotic;streptogramin antibiotic	Multidrug	antibiotic target alteration	410	14
ARO:3005023	cfrE	The gene cfr(E) is a cfr-like gene found in Clostridioides difficile isolate DF11. It confers resistance to antibiotics targeting to the 23s rRNA through hypermethylation of nucleotide A2503.	Cfr 23S ribosomal RNA methyltransferase	lincosamide antibiotic;oxazolidinone antibiotic;phenicol antibiotic;pleuromutilin antibiotic;streptogramin antibiotic	Multidrug	antibiotic target alteration	2122	44
ARO:3005024	FosL1	FosL1 is related to FosA-like genes. It is a plasmid-encoded fosfomycin resistant gene found in E. coli.	fosfomycin thiol transferase	phosphonic acid antibiotic	phosphonic acid	antibiotic inactivation	12	1
ARO:3005035	Yrc-1	Yrc-1 is a ampC-like beta-lactamase that confers resistance to penams and cephalosporins. It is an ambler class C beta-lactamase.	YRC Beta-lactamase	cephalosporin;cephamycin;penam	Multidrug	antibiotic inactivation	62	2
ARO:3005040	YajC	YajC interacts with the AcrAB-TolC efflux pump in a way that in uncharacterized but is shown to grant increased fitness in the presence of linezolid, rifampicin, and vancomycin.	resistance-nodulation-cell division (RND) antibiotic efflux pump	cephalosporin;disinfecting agents and antiseptics;fluoroquinolone antibiotic;glycopeptide antibiotic;glycylcycline;oxazolidinone antibiotic;penam;phenicol antibiotic;rifamycin antibiotic;tetracycline antibiotic	Multidrug	antibiotic efflux	844	31
ARO:3005041	mlaF	mlaF from the mla system is a gene proposed to play a part in the transport of phospholipids to the outer membrane. Insertions in mlaF are shown to confer resistance to linezolid.	ATP-binding cassette (ABC) antibiotic efflux pump	glycopeptide antibiotic;oxazolidinone antibiotic	Multidrug	antibiotic efflux	60712	1504
ARO:3005042	mlaD	mlaD from the mla system is a gene proposed to play a part in the transport of phospholipids to the outer membrane. Insertions in mlaD are shown to confer resistance to linezolid.	ATP-binding cassette (ABC) antibiotic efflux pump	glycopeptide antibiotic;oxazolidinone antibiotic	Multidrug	antibiotic efflux	1394	18
ARO:3005043	cmlA9	cmlA9 is a Major Facilitator Superfamily efflux gene that is found in Salmonella enterica.	major facilitator superfamily (MFS) antibiotic efflux pump	phenicol antibiotic	phenicol	antibiotic efflux	84	4
ARO:3005044	OmpA	OmpA is a porin that confers resistance to beta-lactam antibiotics.	General Bacterial Porin with reduced permeability to peptide antibiotics	peptide antibiotic	peptide	reduced permeability to antibiotic	3466	73
ARO:3005045	SatA	SatA is part of the Streptothricin acetyltransferase gene family. It confers resistance to nucleoside antibiotics.	streptothricin acetyltransferase (SAT)	nucleoside antibiotic	nucleoside	antibiotic inactivation	200	4
ARO:3005046	MecC-type methicillin resistance repressor MecI	This MecI is a methicillin-resistant repressor resembling MecC. It confers resistance to penams.	methicillin resistant PBP2	carbapenem;cephalosporin;cephamycin;monobactam;penam	Multidrug	antibiotic target replacement	56	3
ARO:3005047	eptB	eptB is a phosphoethanolamine transferase. It confers resistance to peptide antibiotics.	pmr phosphoethanolamine transferase	peptide antibiotic	peptide	antibiotic target alteration	98	3
ARO:3005049	CrcB	CrcB is part of the Camphor Resistance Protein Family. It confers resistance to aminoglycoside antibiotics.	multidrug and toxic compound extrusion (MATE) transporter	aminoglycoside antibiotic	aminoglycoside	antibiotic efflux	270	3
ARO:3005051	LpsB	LpsB is involved in lipopolysaccharide synthesis. It confers intrinsic resistance to colistin and other peptide antibiotics.	Intrinsic peptide antibiotic resistant Lps	peptide antibiotic	peptide	reduced permeability to antibiotic	864	22
ARO:3005053	ArnT	ArnT is involved in Cell Wall Biosynthesis, specifically 4-amino-4-deoxy-L-arabinose (Ara4N). It confers resistance to peptide antibiotics.	pmr phosphoethanolamine transferase	peptide antibiotic	peptide	antibiotic target alteration	1972	45
ARO:3005056	tet(X6)	Tet(X6) is a tetracycline inactivating enzyme. It is a tet(X) variant.	tetracycline inactivation enzyme	tetracycline antibiotic	tetracycline	antibiotic inactivation	1078	17
ARO:3005057	tet(X5)	Tet(X5) is a tetracycline inactivating enzyme. It is a variant of tet(X).	tetracycline inactivation enzyme	tetracycline antibiotic	tetracycline	antibiotic inactivation	16	1
ARO:3005059	LptD	LptD is involved in LPS transport in a ABC Transporter efflux system. It confers resistance to rifamycin, aminocoumarin, and peptide antibiotics.	ATP-binding cassette (ABC) antibiotic efflux pump	aminocoumarin antibiotic;carbapenem;peptide antibiotic;rifamycin antibiotic	Multidrug	antibiotic efflux	1502	41
ARO:3005062	ANT(3'')-Ib	A novel aminoglycoside 3''-adenyltransferase gene and aminoglycoside resistance gene identified from Cupriavidus gilardii. ANT(3'')-Ib / aadA32 confers resistance to spectinomycin and streptomycin.	ANT(3'')	aminoglycoside antibiotic	aminoglycoside	antibiotic inactivation	10	1
ARO:3005063	cprR	cprR is one part of a two-component regulatory system. It with its counterpart cprS induce the Arn operon to confer resistance to peptide antibiotics.	pmr phosphoethanolamine transferase	peptide antibiotic	peptide	antibiotic efflux;antibiotic target alteration	6996	208
ARO:3005064	cprS	cprS is part of a two-component regulatory system that, with its counterpart cprR, induces the Arn operon in the presence of cationic peptides to confer resistance.	pmr phosphoethanolamine transferase	peptide antibiotic	peptide	antibiotic efflux;antibiotic target alteration	50	3
ARO:3005067	ParS	ParS is the sensor component of the two-component ParRS system. Alongside its counterpart ParR, it confers resistance to polycationic antibiotics though regulation of efflux pumps and porins.	Outer Membrane Porin (Opr);resistance-nodulation-cell division (RND) antibiotic efflux pump	aminoglycoside antibiotic;carbapenem;cephalosporin;cephamycin;disinfecting agents and antiseptics;fluoroquinolone antibiotic;macrolide antibiotic;monobactam;penam;penem;phenicol antibiotic;tetracycline antibiotic	Multidrug	antibiotic efflux;reduced permeability to antibiotic	6022	170
ARO:3005068	ParR	ParR is a component of the two-component sensor ParRS. Alongside its counterpart ParS, it confers resistance to polycationic antibiotics through the regulation of efflux components and porins.	Outer Membrane Porin (Opr);resistance-nodulation-cell division (RND) antibiotic efflux pump	aminoglycoside antibiotic;carbapenem;cephalosporin;cephamycin;disinfecting agents and antiseptics;fluoroquinolone antibiotic;macrolide antibiotic;monobactam;penam;penem;phenicol antibiotic;tetracycline antibiotic	Multidrug	antibiotic efflux;reduced permeability to antibiotic	10634	257
ARO:3005069	rsmA	rsmA is a gene that regulates virulence of Pseudomonas aeruginosa. However, its negative effect on MexEF-OprN overexpression has been noted to confer resistance to various antibiotics. It's Escherichia coli homolog is csrA.	resistance-nodulation-cell division (RND) antibiotic efflux pump	diaminopyrimidine antibiotic;fluoroquinolone antibiotic;phenicol antibiotic	Multidrug	antibiotic efflux	1342	51
ARO:3005081	Thermus thermophilus uL3 mutations conferring resistance to pleuromutilin antibiotics	Thermus thermophilus ribosomal protein uL3 containing various mutations conferring resistance to tiamulin. Mutations in the ribosomal protein of uL3 acts by interfering with local rRNA conformation thus conferring resistance.	Ribosomal protein mutation conferring resistance to pleuromutilin antibiotics	pleuromutilin antibiotic	pleuromutilin	antibiotic target alteration	7868	202
ARO:3005085	AAC(3)-IIg	AAC(3)-IIg is part of the AAC(3) family. It was initially found in clinical isolates of Enterobacter cloacae.	AAC(3)	aminoglycoside antibiotic	aminoglycoside	antibiotic inactivation	84	2
ARO:3005087	msrF	msrF is an ABC-F binding cassette ribosomal protection protein. It confers resistance to macrolide antibiotics.	msr-type ABC-F protein	macrolide antibiotic;streptogramin antibiotic	Multidrug	antibiotic target protection	110	5
ARO:3005088	msrH	msrH is a ABC-F binding cassette ribosomal protection protein. It confers resistance to macrolide antibiotics.	msr-type ABC-F protein	macrolide antibiotic;streptogramin antibiotic	Multidrug	antibiotic target protection	140	7
ARO:3005089	mef(D)	mef(D) is a major facilitator superfamily efflux pump protein. It works together with the msr proteins to confer resistance to macrolide antibiotics.	major facilitator superfamily (MFS) antibiotic efflux pump	macrolide antibiotic	macrolide	antibiotic efflux	234	3
ARO:3005090	RanB	RanB is the determinant of antibiotic resistance within the RanARanB ABC-type efflux system. It confers resistance to aminoglycoside antibiotics.	ATP-binding cassette (ABC) antibiotic efflux pump	aminoglycoside antibiotic	aminoglycoside	antibiotic efflux	6224	148
ARO:3005091	RanA	RanA is a part of the RanARanB ABC-type efflux system. Alongside RanB, it confers resistance to aminoglycoside antibiotics.	ATP-binding cassette (ABC) antibiotic efflux pump	aminoglycoside antibiotic	aminoglycoside	antibiotic efflux	19692	483
ARO:3005096	GPC-1	GPC-1 is a class A beta-lactamase. It is part of the GPC beta-lactamase gene family. Originally found in Pseudomonas aeruginosa. Confers resistance to B-lactams.	GPC beta-lactamase	carbapenem	carbapenem	antibiotic inactivation	156	6
ARO:3005098	qacL	A subunit of the qac multidrug efflux pump in Vibrio cholerae.	small multidrug resistance (SMR) antibiotic efflux pump	disinfecting agents and antiseptics	MDR	antibiotic efflux	100	6
ARO:3005099	23S rRNA (adenine(2058)-N(6))-methyltransferase Erm(A)	Variant of ErmA (ARO:3000347) found in Streptococcus pyogenes. Confers the MLSb phenotype.	Erm 23S ribosomal RNA methyltransferase	lincosamide antibiotic;macrolide antibiotic;streptogramin antibiotic	MLS	antibiotic target alteration	92	1
ARO:3005100	FosB2	Subtype of FosB (ARO:3000172). Present in multiple species.	fosfomycin thiol transferase	phosphonic acid antibiotic	phosphonic acid	antibiotic inactivation	32	1
ARO:3005111	blaS1	Predominant beta-lactamase in Mycolicibacterium smegmatis.	blaS	cephalosporin;cephamycin;penam	Multidrug	antibiotic inactivation	46	2
ARO:3005121	lsaD	The lsa(D) gene represents an ABC-F subfamily protein expressed in Lactococcus garvieae. It confers resistance to Streptogramins A, Pleuromutilins and Lincosamides.	lsa-type ABC-F protein	lincosamide antibiotic;pleuromutilin antibiotic;streptogramin A antibiotic;streptogramin antibiotic	Multidrug	antibiotic target protection	1458	32
ARO:3005133	PDC-62	PDC-62 is an ambler class C beta-lactamase found in Pseudomonas aeruginosa.	PDC beta-lactamase	carbapenem;cephalosporin;monobactam	Multidrug	antibiotic inactivation	4	1
ARO:3005150	PAC-1	PAC-1 is an ambler class C beta-lactamase from the PAC beta-lactamase family. It is found in Pseudomonas aeruginosa.	PAC beta-lactamase	cephalosporin	cephalosporin	antibiotic inactivation	638	17
ARO:3005162	FosA7.5	FosA7.5 is a variant of the FosA7 gene. This gene is unique from FosA7 in that it is found in Escherichia coli as opposed to Salmonella enterica. It confers resistance to fosfomycin.	fosfomycin thiol transferase	phosphonic acid antibiotic	phosphonic acid	antibiotic inactivation	186	2
ARO:3005164	dfrA35	dfrA35 is a trimethoprim resistant dihydrofolate reductase gene found in the lncC plasmid pEc158 from E.coli.	trimethoprim resistant dihydrofolate reductase dfr	diaminopyrimidine antibiotic	diaminopyrimidine	antibiotic target replacement	128	5
ARO:3005166	tet(X1)	Tetracycline resistance gene tet(X) ortholog described by Fang et al. 2020.	tetracycline inactivation enzyme	tetracycline antibiotic	tetracycline	antibiotic inactivation	176	5
ARO:3005183	CMY-160	CMY-160 is a beta-lactamase found in Escherichia coli. It confers resistance to cephamycin. Detected directly from NCBI and submitted without publication on 29-MAY-2018.	CMY beta-lactamase	cephamycin	cephamycin	antibiotic inactivation	98	2
ARO:3005198	CMY-157	CMY-96 is a beta-lactamase found in Citrobacter sp. It confers resistance to cephamycin. Detected directly from NCBI and submitted without publication on 09-NOV-2018.	CMY beta-lactamase	cephamycin	cephamycin	antibiotic inactivation	8	1
ARO:3005211	SHV-201	Beta-lactamase gene from Klebsiella pneumoniae. Directly submitted to NCBI without publication.	SHV beta-lactamase	carbapenem;cephalosporin;penam	Multidrug	antibiotic inactivation	16	2
ARO:3005245	ADC-182	ADC ortholog described by Nodari et al. 2020.	ADC beta-lactamase without carbapenemase activity	cephalosporin	cephalosporin	antibiotic inactivation	162	2
ARO:3005291	PDC-464	PDC-464 is a class C beta-lactamase found in Pseudomonas aeruginosa.	PDC beta-lactamase	carbapenem;cephalosporin;monobactam	Multidrug	antibiotic inactivation	30	1
ARO:3005292	PDC-19b	PDC-19b is a class C beta-lactamase found in Pseudomonas aeruginosa.	PDC beta-lactamase	carbapenem;cephalosporin;monobactam	Multidrug	antibiotic inactivation	82	1
ARO:3005348	DfrA36	DfrA36 is a dihydrofolate reductase that confers resistant to Trimethoprim. Originally described by Wuthrich et al., 2019, and isolated from Escherichia coli.	trimethoprim resistant dihydrofolate reductase dfr	diaminopyrimidine antibiotic	diaminopyrimidine	antibiotic target replacement	28	2
ARO:3005498	VIM-50	VIM-50 is a VIM beta-lactamase.	VIM beta-lactamase	carbapenem;cephalosporin;cephamycin;penam;penem	Multidrug	antibiotic inactivation	80	1
ARO:3005517	VIM-69	VIM-69 is a VIM beta-lactamase.	VIM beta-lactamase	carbapenem;cephalosporin;cephamycin;penam;penem	Multidrug	antibiotic inactivation	112	1
ARO:3005519	VIM-71	VIM-71 is a VIM beta-lactamase.	VIM beta-lactamase	carbapenem;cephalosporin;cephamycin;penam;penem	Multidrug	antibiotic inactivation	82	3
ARO:3005550	BlaB-36	BlaB-36 is a BlaB beta-lactamase.	BlaB beta-lactamase	carbapenem;penam	Multidrug	antibiotic inactivation	54	1
ARO:3005558	BUT-2	BUT-2 is a BUT beta-lactamase.	BUT beta-lactamase	cephalosporin	cephalosporin	antibiotic inactivation	238	14
ARO:3005570	CARB-34	CARB-34 is a CARB beta-lactamase.	CARB beta-lactamase	penam	penam	antibiotic inactivation	16	1
ARO:3005646	CTX-M-223	CTX-M-223 is a CTX-M beta-lactamase.	CTX-M beta-lactamase	cephalosporin	cephalosporin	antibiotic inactivation	42	1
ARO:3005664	CTX-M-241	CTX-M-241 is a CTX-M beta-lactamase.	CTX-M beta-lactamase	cephalosporin	cephalosporin	antibiotic inactivation	4	1
ARO:3005688	GOB-39	GOB-39 is a GOB beta-lactamase.	GOB beta-lactamase	carbapenem;cephalosporin;penam	Multidrug	antibiotic inactivation	2	1
ARO:3005693	GOB-44	GOB-44 is a GOB beta-lactamase.	GOB beta-lactamase	carbapenem;cephalosporin;penam	Multidrug	antibiotic inactivation	370	2
ARO:3005695	GOB-46	GOB-46 is a GOB beta-lactamase.	GOB beta-lactamase	carbapenem;cephalosporin;penam	Multidrug	antibiotic inactivation	60	1
ARO:3005936	OXA-731	OXA-731 is a OXA beta-lactamase.	OXA beta-lactamase;OXA-48-like beta-lactamase	carbapenem;penam	Multidrug	antibiotic inactivation	6	1
ARO:3006039	OXA-845	OXA-845 is a OXA beta-lactamase.	OXA beta-lactamase;OXA-214-like beta-lactamase	carbapenem;penam	Multidrug	antibiotic inactivation	14	1
ARO:3006133	PER-12	PER-12 is a PER beta-lactamase.	PER beta-lactamase	carbapenem;cephalosporin;monobactam;penam;penem	Multidrug	antibiotic inactivation	250	3
ARO:3006152	OKP-C-1	OKP-C-1 is a OKP beta-lactamase.	OKP beta-lactamase	cephalosporin;penam	Multidrug	antibiotic inactivation	42	2
ARO:3006229	ACC-1b	ACC-1b is a ACC beta-lactamase.	ACC beta-lactamase	cephalosporin;cephamycin;monobactam;oxacephem;penam	Multidrug	antibiotic inactivation	92	3
ARO:3006231	ACC-1d	ACC-1d is a ACC beta-lactamase.	ACC beta-lactamase	cephalosporin;cephamycin;monobactam;oxacephem;penam	Multidrug	antibiotic inactivation	118	3
ARO:3006232	ACC-7	ACC-7 is a ACC beta-lactamase.	ACC beta-lactamase	cephalosporin;monobactam;penam	Multidrug	antibiotic inactivation	248	5
ARO:3006233	ACC-8	ACC-8 is a ACC beta-lactamase.	ACC beta-lactamase	cephalosporin;monobactam;penam	Multidrug	antibiotic inactivation	50	1
ARO:3006237	ACT-42	ACT-42 is a ACT beta-lactamase.	ACT beta-lactamase	carbapenem;cephalosporin;cephamycin;penam	Multidrug	antibiotic inactivation	166	5
ARO:3006238	ACT-43	ACT-43 is a ACT beta-lactamase.	ACT beta-lactamase	carbapenem;cephalosporin;cephamycin;penam	Multidrug	antibiotic inactivation	62	3
ARO:3006245	ACT-50	ACT-50 is a ACT beta-lactamase.	ACT beta-lactamase	carbapenem;cephalosporin;cephamycin;penam	Multidrug	antibiotic inactivation	14	1
ARO:3006248	ACT-53	ACT-53 is a ACT beta-lactamase.	ACT beta-lactamase	carbapenem;cephalosporin;cephamycin;penam	Multidrug	antibiotic inactivation	4	1
ARO:3006250	ACT-55	ACT-55 is a ACT beta-lactamase.	ACT beta-lactamase	carbapenem;cephalosporin;cephamycin;penam	Multidrug	antibiotic inactivation	226	2
ARO:3006253	ACT-58	ACT-58 is a ACT beta-lactamase.	ACT beta-lactamase	carbapenem;cephalosporin;cephamycin;penam	Multidrug	antibiotic inactivation	30	3
ARO:3006254	ACT-59	ACT-59 is a ACT beta-lactamase.	ACT beta-lactamase	carbapenem;cephalosporin;cephamycin;penam	Multidrug	antibiotic inactivation	54	1
ARO:3006257	ACT-62	ACT-62 is a ACT beta-lactamase.	ACT beta-lactamase	carbapenem;cephalosporin;cephamycin;penam	Multidrug	antibiotic inactivation	14	1
ARO:3006270	ACT-76	ACT-76 is a ACT beta-lactamase.	ACT beta-lactamase	carbapenem;cephalosporin;cephamycin;penam	Multidrug	antibiotic inactivation	16	1
ARO:3006273	ACT-79	ACT-79 is a ACT beta-lactamase.	ACT beta-lactamase	carbapenem;cephalosporin;cephamycin;penam	Multidrug	antibiotic inactivation	250	4
ARO:3006275	ACT-81	ACT-81 is a ACT beta-lactamase.	ACT beta-lactamase	carbapenem;cephalosporin;cephamycin;penam	Multidrug	antibiotic inactivation	70	1
ARO:3006277	ACT-83	ACT-83 is a ACT beta-lactamase.	ACT beta-lactamase	carbapenem;cephalosporin;cephamycin;penam	Multidrug	antibiotic inactivation	108	5
ARO:3006279	ACT-87	ACT-87 is a ACT beta-lactamase.	ACT beta-lactamase	carbapenem;cephalosporin;cephamycin;penam	Multidrug	antibiotic inactivation	62	1
ARO:3006296	ADC-119	ADC-119 is a ADC beta-lactamase.	ADC beta-lactamases pending classification for carbapenemase activity	cephalosporin	cephalosporin	antibiotic inactivation	312	1
ARO:3006305	ADC-130	ADC-130 is a ADC beta-lactamase.	ADC beta-lactamases pending classification for carbapenemase activity	cephalosporin	cephalosporin	antibiotic inactivation	16	1
ARO:3006306	ADC-131	ADC-131 is a ADC beta-lactamase.	ADC beta-lactamases pending classification for carbapenemase activity	cephalosporin	cephalosporin	antibiotic inactivation	2	1
ARO:3006341	ADC-169	ADC-169 is a ADC beta-lactamase.	ADC beta-lactamases pending classification for carbapenemase activity	cephalosporin	cephalosporin	antibiotic inactivation	56	1
ARO:3006353	ADC-184	ADC-184 is a ADC beta-lactamase.	ADC beta-lactamases pending classification for carbapenemase activity	cephalosporin	cephalosporin	antibiotic inactivation	2	1
ARO:3006360	ADC-191	ADC-191 is a ADC beta-lactamase.	ADC beta-lactamases pending classification for carbapenemase activity	cephalosporin	cephalosporin	antibiotic inactivation	496	1
ARO:3006390	ADC-221	ADC-221 is a ADC beta-lactamase.	ADC beta-lactamases pending classification for carbapenemase activity	cephalosporin	cephalosporin	antibiotic inactivation	52	1
ARO:3006393	ADC-224	ADC-224 is a ADC beta-lactamase.	ADC beta-lactamases pending classification for carbapenemase activity	cephalosporin	cephalosporin	antibiotic inactivation	48	1
ARO:3006396	ADC-227	ADC-227 is a ADC beta-lactamase.	ADC beta-lactamases pending classification for carbapenemase activity	cephalosporin	cephalosporin	antibiotic inactivation	448	2
ARO:3006424	ADC-254	ADC-254 is a ADC beta-lactamase.	ADC beta-lactamases pending classification for carbapenemase activity	cephalosporin	cephalosporin	antibiotic inactivation	28	3
ARO:3006438	ADC-66	ADC-66 is a ADC beta-lactamase.	ADC beta-lactamases pending classification for carbapenemase activity	cephalosporin	cephalosporin	antibiotic inactivation	4	1
ARO:3006458	CMY-159	CMY-159 is a CMY beta-lactamase.	CMY beta-lactamase	cephamycin	cephamycin	antibiotic inactivation	16	1
ARO:3006464	CMY-8b	CMY-8b is a CMY beta-lactamase.	CMY beta-lactamase	cephamycin	cephamycin	antibiotic inactivation	40	1
ARO:3006469	DHA-28	DHA-28 is a DHA beta-lactamase.	DHA beta-lactamase	cephalosporin;cephamycin	Multidrug	antibiotic inactivation	14	2
ARO:3006470	DHA-29	DHA-29 is a DHA beta-lactamase.	DHA beta-lactamase	cephalosporin;cephamycin	Multidrug	antibiotic inactivation	2	1
ARO:3006471	FOX-13	FOX-13 is a FOX beta-lactamase.	FOX beta-lactamase	cephalosporin;cephamycin	Multidrug	antibiotic inactivation	42	2
ARO:3006475	FOX-17	FOX-17 is a FOX beta-lactamase.	FOX beta-lactamase	cephalosporin;cephamycin	Multidrug	antibiotic inactivation	142	3
ARO:3006483	PDC-103	PDC-103 is a PDC beta-lactamase.	PDC beta-lactamase	carbapenem;cephalosporin;monobactam	Multidrug	antibiotic inactivation	8	2
ARO:3006493	PDC-115	PDC-115 is a PDC beta-lactamase.	PDC beta-lactamase	carbapenem;cephalosporin;monobactam	Multidrug	antibiotic inactivation	22	2
ARO:3006512	PDC-135	PDC-135 is a PDC beta-lactamase.	PDC beta-lactamase	carbapenem;cephalosporin;monobactam	Multidrug	antibiotic inactivation	14	1
ARO:3006534	PDC-156	PDC-156 is a PDC beta-lactamase.	PDC beta-lactamase	carbapenem;cephalosporin;monobactam	Multidrug	antibiotic inactivation	18	1
ARO:3006535	PDC-157	PDC-157 is a PDC beta-lactamase.	PDC beta-lactamase	carbapenem;cephalosporin;monobactam	Multidrug	antibiotic inactivation	12	1
ARO:3006544	PDC-165	PDC-165 is a PDC beta-lactamase.	PDC beta-lactamase	carbapenem;cephalosporin;monobactam	Multidrug	antibiotic inactivation	54	1
ARO:3006545	PDC-166	PDC-166 is a PDC beta-lactamase.	PDC beta-lactamase	carbapenem;cephalosporin;monobactam	Multidrug	antibiotic inactivation	8	1
ARO:3006567	PDC-188	PDC-188 is a PDC beta-lactamase.	PDC beta-lactamase	carbapenem;cephalosporin;monobactam	Multidrug	antibiotic inactivation	178	2
ARO:3006622	PDC-244	PDC-244 is a PDC beta-lactamase.	PDC beta-lactamase	carbapenem;cephalosporin;monobactam	Multidrug	antibiotic inactivation	18	2
ARO:3006631	PDC-252	PDC-252 is a PDC beta-lactamase.	PDC beta-lactamase	carbapenem;cephalosporin;monobactam	Multidrug	antibiotic inactivation	36	1
ARO:3006636	PDC-26	PDC-26 is a PDC beta-lactamase.	PDC beta-lactamase	carbapenem;cephalosporin;monobactam	Multidrug	antibiotic inactivation	2	1
ARO:3006640	PDC-263	PDC-263 is a PDC beta-lactamase.	PDC beta-lactamase	carbapenem;cephalosporin;monobactam	Multidrug	antibiotic inactivation	40	1
ARO:3006654	PDC-280	PDC-280 is a PDC beta-lactamase.	PDC beta-lactamase	carbapenem;cephalosporin;monobactam	Multidrug	antibiotic inactivation	26	1
ARO:3006776	PDC-406	PDC-406 is a PDC beta-lactamase.	PDC beta-lactamase	carbapenem;cephalosporin;monobactam	Multidrug	antibiotic inactivation	40	1
ARO:3006787	PDC-418	PDC-418 is a PDC beta-lactamase.	PDC beta-lactamase	carbapenem;cephalosporin;monobactam	Multidrug	antibiotic inactivation	58	1
ARO:3006799	PDC-430	PDC-430 is a PDC beta-lactamase.	PDC beta-lactamase	carbapenem;cephalosporin;monobactam	Multidrug	antibiotic inactivation	28	1
ARO:3006852	PDC-99	PDC-99 is a PDC beta-lactamase.	PDC beta-lactamase	carbapenem;cephalosporin;monobactam	Multidrug	antibiotic inactivation	40	1
ARO:3006855	CMH-3	CMH-3 is a CMH beta-lactamase.	CMH beta-lactamase	cephalosporin	cephalosporin	antibiotic inactivation	286	2
ARO:3006864	CRD3-1	CRD3-1 is a CRD3 beta-lactamase.	CRD3 beta-lactamase	carbapenem	carbapenem	antibiotic inactivation	344	8
ARO:3006869	CSA-1	CSA-1 is a CSA beta-lactamase.	CSA beta-lactamase	cephalosporin	cephalosporin	antibiotic inactivation	710	11
ARO:3006870	CSA-2	CSA-2 is a CSA beta-lactamase.	CSA beta-lactamase	cephalosporin	cephalosporin	antibiotic inactivation	24	2
ARO:3006872	DHT2-1	DHT2-1 is a DHT2 beta-lactamase.	DHT2 beta-lactamase	carbapenem	carbapenem	antibiotic inactivation	674	17
ARO:3006873	EAM-1	EAM-1 is a EAM beta-lactamase.	EAM beta-lactamase	carbapenem	carbapenem	antibiotic inactivation	780	16
ARO:3006874	EC-13	EC-13 is a EC beta-lactamase.	EC beta-lactamase	cephalosporin	cephalosporin	antibiotic inactivation	50	1
ARO:3006880	EC-5	EC-5 is a EC beta-lactamase.	EC beta-lactamase	cephalosporin	cephalosporin	antibiotic inactivation	42	1
ARO:3006881	EC-8	EC-8 is a EC beta-lactamase.	EC beta-lactamase	cephalosporin	cephalosporin	antibiotic inactivation	24	1
ARO:3006882	ECM-1	ECM-1 is a ECM beta-lactamase.	ECM beta-lactamase	carbapenem	carbapenem	antibiotic inactivation	158	1
ARO:3006884	EFM-1	EFM-1 is a EFM beta-lactamase.	EFM beta-lactamase	carbapenem	carbapenem	antibiotic inactivation	106	4
ARO:3006885	ELM-1	ELM-1 is a ELM beta-lactamase.	ELM beta-lactamase	carbapenem	carbapenem	antibiotic inactivation	690	23
ARO:3006886	EVM-1	EVM-1 is a EVM beta-lactamase.	EVM beta-lactamase	carbapenem	carbapenem	antibiotic inactivation	170	3
ARO:3006889	GMB-1	GMB-1 is a GMB beta-lactamase.	GMB beta-lactamase	carbapenem	carbapenem	antibiotic inactivation	862	21
ARO:3006892	ALG11-1	ALG11-1 is a ALG11 beta-lactamase.	ALG11 beta-lactamase	carbapenem	carbapenem	antibiotic inactivation	64	2
ARO:3006893	ALG6-1	ALG6-1 is a ALG6 beta-lactamase.	ALG6 beta-lactamases	carbapenem	carbapenem	antibiotic inactivation	94	6
ARO:3006894	ALI-1	ALI-1 is a ALI beta-lactamase.	ALI beta-lactamase	carbapenem	carbapenem	antibiotic inactivation	48	1
ARO:3006896	ANA-1	ANA-1 is a ANA beta-lactamase.	ANA beta-lactamase	carbapenem	carbapenem	antibiotic inactivation	442	9
ARO:3006898	AXC-2	AXC-2 is a AXC beta-lactamase.	AXC beta-lactamase	carbapenem	carbapenem	antibiotic inactivation	10	1
ARO:3006899	AXC-3	AXC-3 is a AXC beta-lactamase.	AXC beta-lactamase	carbapenem	carbapenem	antibiotic inactivation	6	1
ARO:3006903	CAR-1	CAR-1 is a CAR beta-lactamase.	CAR beta-lactamase	carbapenem	carbapenem	antibiotic inactivation	772	20
ARO:3006922	CMA-1	CMA-1 is a CMA beta-lactamase.	CMA beta-lactamase	cephalosporin	cephalosporin	antibiotic inactivation	48	1
ARO:3006923	CMA-2	CMA-2 is a CMA beta-lactamase.	CMA beta-lactamase	cephalosporin	cephalosporin	antibiotic inactivation	512	8
ARO:3006924	CVI-1	CVI-1 is a CVI beta-lactamase.	CVI beta-lactamase	carbapenem	carbapenem	antibiotic inactivation	28	1
ARO:3006925	GRD23-1	GRD23-1 is a GRD23 beta-lactamase.	GRD23 beta-lactamase	carbapenem	carbapenem	antibiotic inactivation	50	1
ARO:3006926	GRD33-1	GRD33-1 is a GRD33 beta-lactamase.	GRD33 beta-lactamase	carbapenem	carbapenem	antibiotic inactivation	256	2
ARO:3006927	KLUC-1	KLUC-1 is a KLUC beta-lactamase.	KLUC beta-lactamase	cephalosporin	cephalosporin	antibiotic inactivation	24	1
ARO:3006935	LHK-1	LHK-1 is a LHK beta-lactamase.	LHK beta-lactamase	carbapenem;cephalosporin	Multidrug	antibiotic inactivation	20	1
ARO:3006936	LHK-2	LHK-2 is a LHK beta-lactamase.	LHK beta-lactamase	carbapenem;cephalosporin	Multidrug	antibiotic inactivation	42	3
ARO:3006938	LHK-4	LHK-4 is a LHK beta-lactamase.	LHK beta-lactamase	carbapenem;cephalosporin	Multidrug	antibiotic inactivation	224	2
ARO:3006939	LHK-5	LHK-5 is a LHK beta-lactamase.	LHK beta-lactamase	carbapenem;cephalosporin	Multidrug	antibiotic inactivation	78	1
ARO:3006940	LHK-6	LHK-6 is a LHK beta-lactamase.	LHK beta-lactamase	carbapenem;cephalosporin	Multidrug	antibiotic inactivation	40	1
ARO:3006941	LRG-1	LRG-1 is a LRG beta-lactamase.	LRG beta-lactamase	cephalosporin	cephalosporin	antibiotic inactivation	38	4
ARO:3006942	LUS-1	LUS-1 is a LUS beta-lactamase.	LUS beta-lactamase	carbapenem;cephalosporin	Multidrug	antibiotic inactivation	2	1
ARO:3006952	MOC-1	MOC-1 is a MOC beta-lactamase.	MOC beta-lactamase	carbapenem	carbapenem	antibiotic inactivation	58	3
ARO:3006954	MYO-1	MYO-1 is a MYO beta-lactamase.	MYO beta-lactamase	carbapenem	carbapenem	antibiotic inactivation	126	1
ARO:3006955	MYX-1	MYX-1 is a MYX beta-lactamase.	MYX beta-lactamase	carbapenem	carbapenem	antibiotic inactivation	202	5
ARO:3006962	ORN-6	ORN-6 is a ORN beta-lactamase.	ORN beta-lactamase	carbapenem;cephalosporin	Multidrug	antibiotic inactivation	8	1
ARO:3006965	PFM-1	PFM-1 is a PFM beta-lactamase.	PFM beta-lactamase	carbapenem	carbapenem	antibiotic inactivation	114	5
ARO:3006967	PFM-3	PFM-3 is a PFM beta-lactamase.	PFM beta-lactamase	carbapenem	carbapenem	antibiotic inactivation	8	1
ARO:3006972	PLN-1	PLN-1 is a PLN beta-lactamase.	PLN beta-lactamase	carbapenem	carbapenem	antibiotic inactivation	62	3
ARO:3006974	POM-1	POM-1 is a POM beta-lactamase.	POM beta-lactamase	carbapenem	carbapenem	antibiotic inactivation	626	12
ARO:3006978	PSV-1	PSV-1 is a PSV beta-lactamase.	PSV beta-lactamase	carbapenem;cephalosporin	Multidrug	antibiotic inactivation	8	1
ARO:3006993	SGM-7	SGM-7 is a SGM beta-lactamase.	SGM beta-lactamase	carbapenem	carbapenem	antibiotic inactivation	14	1
ARO:3006996	SPR-1	SPR-1 is a SPR beta-lactamase.	SPR beta-lactamase	carbapenem	carbapenem	antibiotic inactivation	140	5
ARO:3006999	SST-1	SST-1 is a SST beta-lactamase.	SST beta-lactamase	cephalosporin	cephalosporin	antibiotic inactivation	664	11
ARO:3007001	TER-1	TER-1 is a TER beta-lactamase.	TER beta-lactamase	carbapenem;cephalosporin	Multidrug	antibiotic inactivation	64	1
ARO:3007005	YEM-1	YEM-1 is a YEM beta-lactamase.	YEM beta-lactamase	carbapenem	carbapenem	antibiotic inactivation	44	1
ARO:3007010	norC	NorC is a multidrug efflux pump in Staphylococcus aureus that confers resistance to fluoroquinolones and other structurally unrelated antibiotics like tetracycline. It shares 61% similarity with NorB, and is a structural homolog of Blt of Bacillus subtilis. Like NorA and NorB, NorC is regulated by mgrA, also known as NorR.	major facilitator superfamily (MFS) antibiotic efflux pump	disinfecting agents and antiseptics;fluoroquinolone antibiotic	Multidrug	antibiotic efflux	274	13
ARO:3007011	mdeA	mdeA is a multidrug efflux pump that confers resistance in varying degrees to several unrelated antibiotics, including kanamycin, tetracycline, ampicillin, oxacillin, ciprofloxacin, nalidixic acid, acriflavine, and ethidium bromide.	major facilitator superfamily (MFS) antibiotic efflux pump	aminoglycoside antibiotic;disinfecting agents and antiseptics;fluoroquinolone antibiotic;penam;tetracycline antibiotic	Multidrug	antibiotic efflux	760	26
ARO:3007013	sdrM	sdrM encodes an efflux pump that confers resistance to norfloxacin and ethidium bromide, making this a multidrug resistance gene.	major facilitator superfamily (MFS) antibiotic efflux pump	disinfecting agents and antiseptics;fluoroquinolone antibiotic	Multidrug	antibiotic efflux	1474	47
ARO:3007014	qacJ	qacJ is a small multidrug resistance (SMR) efflux pump that confers resistance to quaternary ammonium compounds.	small multidrug resistance (SMR) antibiotic efflux pump	disinfecting agents and antiseptics	MDR	antibiotic efflux	10	1
ARO:3007015	qacG	qacG is a small multidrug resistance efflux pump that confers resistance to benzalkonium chloride and ethidium bromide.	small multidrug resistance (SMR) antibiotic efflux pump	disinfecting agents and antiseptics	MDR	antibiotic efflux	40	2
ARO:3007017	SHD-1	SHD-1 is a SHD beta-lactamase.	SHD beta-lactamase	carbapenem;cephalosporin	Multidrug	antibiotic inactivation	34	1
ARO:3007019	fexB	FexB is a plasmid-encoded exporter gene which confers resistance to florfenicol. Originally identified in Enterococcus sp. isolated from swine by Liu et al. 2012.	major facilitator superfamily (MFS) antibiotic efflux pump	phenicol antibiotic	phenicol	antibiotic efflux	1044	21
ARO:3007021	PFM-4	PFM-4 (BioF) is a class B2 metallo-beta-lactamase first identified in Pseudomonas. It belongs to the PFM-like beta-lactamase gene family. It confers resistance to carbapenems and some cephalosporins.	PFM beta-lactamase	carbapenem	carbapenem	antibiotic inactivation	336	3
ARO:3007026	salB	salB is a ABC-F subfamily protein gene that confers resistance to lincosamides and class A streptogramins.	sal-type ABC-F protein	lincosamide antibiotic;pleuromutilin antibiotic;streptogramin A antibiotic;streptogramin antibiotic	Multidrug	antibiotic target protection	178	13
ARO:3007027	salC	salC is a ABC-F subfamily protein gene that confers resistance to lincosamides and class A streptogramins.	sal-type ABC-F protein	lincosamide antibiotic;pleuromutilin antibiotic;streptogramin A antibiotic;streptogramin antibiotic	Multidrug	antibiotic target protection	266	13
ARO:3007028	salD	salD is a ABC-F subfamily protein gene that confers resistance to lincosamides and class A streptogramins.	sal-type ABC-F protein	lincosamide antibiotic;pleuromutilin antibiotic;streptogramin A antibiotic;streptogramin antibiotic	Multidrug	antibiotic target protection	3486	96
ARO:3007029	salE	salE is a ABC-F subfamily protein gene that confers resistance to lincosamides and class A streptogramins.	sal-type ABC-F protein	lincosamide antibiotic;pleuromutilin antibiotic;streptogramin A antibiotic;streptogramin antibiotic	Multidrug	antibiotic target protection	178	7
ARO:3007032	Erm(50)	Erm(50) is an Erm ribosomal RNA methyltransferase.	Erm 23S ribosomal RNA methyltransferase	lincosamide antibiotic;macrolide antibiotic;streptogramin antibiotic	MLS	antibiotic target alteration	298	10
ARO:3007033	Erm(51)	Erm(51) is an Erm ribosomal RNA methyltransferase.	Erm 23S ribosomal RNA methyltransferase	lincosamide antibiotic;macrolide antibiotic;streptogramin B antibiotic;streptogramin antibiotic	MLS	antibiotic target alteration	62	4
ARO:3007041	Erm(52)	Erm(52) is an Erm ribosomal RNA methyltransferase.	Erm 23S ribosomal RNA methyltransferase	lincosamide antibiotic;macrolide antibiotic;streptogramin antibiotic	MLS	antibiotic target alteration	340	8
ARO:3007042	msr(G)	msr(G) is a part of the msr subfamily of ABC-F ribosomal protection proteins.	msr-type ABC-F protein	macrolide antibiotic;streptogramin antibiotic	Multidrug	antibiotic target protection	356	13
ARO:3007043	msr(I)	msr(I) is part of the msr subfamily of ABC-F ribosomal protection proteins.	msr-type ABC-F protein	macrolide antibiotic;phosphonic acid antibiotic;streptogramin antibiotic	Multidrug	antibiotic target protection	252	14
ARO:3007044	mef(F)	mef(F) is an mef efflux pump protein.	major facilitator superfamily (MFS) antibiotic efflux pump	macrolide antibiotic	macrolide	antibiotic efflux	1042	17
ARO:3007049	mef(J)	mef(J) is an mef efflux pump protein.	major facilitator superfamily (MFS) antibiotic efflux pump	macrolide antibiotic	macrolide	antibiotic efflux	628	9
ARO:3007050	mreA	mreA is a macrolide efflux pump.	major facilitator superfamily (MFS) antibiotic efflux pump	macrolide antibiotic	macrolide	antibiotic efflux	4040	94
ARO:3007051	Helicobacter pylori rpoB mutation conferring resistance to rifampicin	Rifampicin inhibits transcription by binding the beta subunit of RNA polymerase. Helicobacter pylori mutations associated with rifampicin resistance typically occur in the rifampicin resistance determining region of rpoB between codons 525 and 586.	rifamycin-resistant beta-subunit of RNA polymerase (rpoB)	fluoroquinolone antibiotic;peptide antibiotic;rifamycin antibiotic	Multidrug	antibiotic target alteration;antibiotic target replacement	9188	392
ARO:3007052	Helicobacter pylori gyrA conferring resistance to fluoroquinolones	Point mutations in the quinolone resistance-determining regions of Helicobacter pylori observed to confer resistance to fluoroquinolone antibiotics.	fluoroquinolone resistant gyrA	fluoroquinolone antibiotic;nybomycin-like antibiotic	Multidrug	antibiotic target alteration	518	27
ARO:3007053	Helicobacter pylori gyrB conferring resistance to fluoroquinolones	Point mutations in Helicobacter pylori conferring resistance to fluoroquinolone antibiotics.	fluoroquinolone resistant gyrB	aminocoumarin antibiotic;fluoroquinolone antibiotic	Multidrug	antibiotic target alteration	68	5
ARO:3007055	Helicobacter pylori rdxA mutation conferring resistance to metronidazole	The rdxA gene in Helicobacter pylori encodes an NADPH nitroreductase. Mutations in this gene are associated with metronidazole resistance.	Antibiotic resistant Helicobacter pylori nitroreductase	nitroimidazole antibiotic	nitroimidazole	antibiotic target alteration	1130	16
ARO:3007058	Helicobacter pylori pbp2 mutants conferring resistance to amoxicillin	Point mutations in Helicobacter pylori pbp2 observed to confer resistance to amoxicillin.	Penicillin-binding protein mutations conferring resistance to beta-lactam antibiotics	carbapenem;cephalosporin;cephamycin;monobactam;penam	Multidrug	antibiotic target alteration	3110	67
ARO:3007059	Helicobacter pylori frxA mutation conferring resistance to metronidazole	FrxA encodes an NADH-flavin oxidoreductase in Helicobacter pylori. Mutations in this gene confer resistance to nitrofuran antibiotics and metronidazole.	Antibiotic resistant Helicobacter pylori nitroreductase	nitroimidazole antibiotic	nitroimidazole	antibiotic target alteration	718	8
ARO:3007060	Helicobacter pylori pbp1 mutants conferring resistance to amoxicillin	Point mutations in Helicobacter pylori pbp1 observed to confer resistance to amoxicillin.	Penicillin-binding protein mutations conferring resistance to beta-lactam antibiotics	carbapenem;cephalosporin;cephamycin;monobactam;penam	Multidrug	antibiotic target alteration	10414	240
ARO:3007062	VAM-1	VAM-1 is a subclass B1 metallo-beta-lactamase, conferring resistance to beta-lactam antibiotics such as carbapenems and cephalosporins.	VAM beta-lactamase	carbapenem;cephalosporin;penam;tetracycline antibiotic	Multidrug	antibiotic inactivation	20	1
ARO:3007069	FosY	A thiol transferase isolated in Staphylococcus aureus that leads to resistance of fosfomycin.	fosfomycin thiol transferase	phosphonic acid antibiotic	phosphonic acid	antibiotic inactivation	8	2
ARO:3007073	Bacillus subtilis rpoB mutants conferring resistance to rifampin	Point mutations that occur within the Bacillus subtilis rpoB gene resulting in resistance to rifampin.	rifamycin-resistant beta-subunit of RNA polymerase (rpoB)	peptide antibiotic;rifamycin antibiotic	Multidrug	antibiotic target alteration;antibiotic target replacement	2370	91
ARO:3007075	cph	cph is a phosphotransferase that confers resistance to capreomycin.	capreomycin phosphotransferase	aminoglycoside antibiotic	aminoglycoside	antibiotic inactivation	318	11
ARO:3007085	PRC-1	PRC-1 is a beta-lactamase that confers resistance to certain cephalosporins and penicillins.	PRC beta-lactamase	cephalosporin;penam	Multidrug	antibiotic inactivation	18	2
ARO:3007098	FosM2	FosM2 is a thiol transferase discovered in human gut microflora that leads to the resistance of fosfomycin.	fosfomycin thiol transferase	phosphonic acid antibiotic	phosphonic acid	antibiotic inactivation	58	3
ARO:3007104	nimA	nimA is a nitroimidazole reductase mainly found in Bacteroides fragilis that is associated with the deactivation of nitroimidazole antibiotics such as metronidazole. Minimum inhibitory concentrations observed in isolates vary greatly depending on species, strain, and nitroimidazole treatment.	nitroimidazole reductase	nitroimidazole antibiotic	nitroimidazole	antibiotic inactivation	786	15
ARO:3007106	nimD	nimD is a nitroimidazole reductase mainly found in Bacteroides fragilis that is associated with the deactivation of nitroimidazole antibiotics such as metronidazole. Minimum inhibitory concentrations observed in isolates vary greatly depending on species, strain, and nitroimidazole treatment.	nitroimidazole reductase	nitroimidazole antibiotic	nitroimidazole	antibiotic inactivation	16	1
ARO:3007107	nimE	nimE is a nitroimidazole reductase mainly found in Bacteroides fragilis that is associated with the deactivation of nitroimidazole antibiotics such as metronidazole. Minimum inhibitory concentrations observed in isolates vary greatly depending on species, strain, and nitroimidazole treatment.	nitroimidazole reductase	nitroimidazole antibiotic	nitroimidazole	antibiotic inactivation	18	1
ARO:3007108	nimF	nimF is a nitroimidazole reductase that shares significant identity with other nim genes which are associated with the deactivation of nitroimidazole antibiotics.	nitroimidazole reductase	nitroimidazole antibiotic	nitroimidazole	antibiotic inactivation	24	1
ARO:3007109	nimG	nimG is a nitroimidazole reductase that shares significant identity with other nim genes which are associated with the deactivation of nitroimidazole antibiotics.	nitroimidazole reductase	nitroimidazole antibiotic	nitroimidazole	antibiotic inactivation	166	2
ARO:3007112	nimJ	nimJ is a nitroimidazole reductase mainly found in Bacteroides fragilis that is associated with the deactivation of nitroimidazole antibiotics such as metronidazole. Minimum inhibitory concentrations observed in isolates vary greatly depending on species, strain, and nitroimidazole treatment.	nitroimidazole reductase	nitroimidazole antibiotic	nitroimidazole	antibiotic inactivation	2	1
ARO:3007113	nimK	nimK is a nitroimidazole reductase mainly found in Bacteroides fragilis that is associated with the deactivation of nitroimidazole antibiotics such as metronidazole. Minimum inhibitory concentrations observed in isolates vary greatly depending on species, strain, and nitroimidazole treatment.	nitroimidazole reductase	nitroimidazole antibiotic	nitroimidazole	antibiotic inactivation	404	1
ARO:3007118	crxA	crxA is a subclass B1 metallo-betal-lactamase from Bacteroides xylanisolvens that hydrolyzes carbapenems such as imipenem and meropenem.	subclass B1 Bacteroides xylanisolvens crx beta-lactamase	carbapenem	carbapenem	antibiotic inactivation	4	1
ARO:3007119	tet(O/32/O)	Tet(O/32/O) is a mosaic tetracycline resistance gene and ribosomal protection protein.	tetracycline-resistant ribosomal protection protein	tetracycline antibiotic	tetracycline	antibiotic target protection	20	2
ARO:3007120	tet(O/M/O)	Tet(O/M/O) is a mosaic tetracycline resistance gene and ribosomal protection protein.	tetracycline-resistant ribosomal protection protein	tetracycline antibiotic	tetracycline	antibiotic target protection	16	2
ARO:3007121	tet(O/W)	Tet(O/W) is a mosaic tetracycline resistance gene and ribosomal protection protein.	tetracycline-resistant ribosomal protection protein	tetracycline antibiotic	tetracycline	antibiotic target protection	1260	51
ARO:3007122	tet(O/W/32/O)	Tet(O/W/32/O) is a mosaic tetracycline resistance gene and ribosomal protection protein.	tetracycline-resistant ribosomal protection protein	tetracycline antibiotic	tetracycline	antibiotic target protection	598	9
ARO:3007123	tet(O/W/O)	Tet(O/W/O) is a mosaic tetracycline resistance gene and ribosomal protection protein.	tetracycline-resistant ribosomal protection protein	tetracycline antibiotic	tetracycline	antibiotic target protection	22	1
ARO:3007124	tet(W/32/O)	Tet(W/32/O) is a mosaic tetracycline resistance gene and ribosomal protection protein.	tetracycline-resistant ribosomal protection protein	tetracycline antibiotic	tetracycline	antibiotic target protection	960	10
ARO:3007127	Streptomyces lividans otr(A)	Streptomyces lividans otr(A) is an oxytetracycline resistance ribosomal protection protein found in Streptomyces lividans.	tetracycline-resistant ribosomal protection protein	tetracycline antibiotic	tetracycline	antibiotic target protection	1520	30
ARO:3007185	Mycobacterium tuberculosis Rv1258c mutations confer resistance to ethambutol and capreomycin	Mutations in the M. tuberculosis efflux pump Rv1258c (Tap) conferring resistance to multiple ethambutol and capreomycin.	multidrug resistant Rv1258c	aminoglycoside antibiotic;isoniazid-like antibiotic;polyamine antibiotic;pyrazine antibiotic	Multidrug	antibiotic target alteration	1190	28
ARO:3007188	vanH gene in vanP cluster	vanH variant in the vanP cluster.	glycopeptide resistance gene cluster;vanH	glycopeptide antibiotic	glycopeptide	antibiotic target alteration	8548	256
ARO:3007189	vanP	vanP is a D-Ala-D-Ala ligase homolog that synthesizes D-Ala-D-Lac, an alternative substrate for peptidoglycan synthesis that reduces vancomycin binding affinity. It is associated with both vancomycin and teicoplanin resistance.	Van ligase;glycopeptide resistance gene cluster	glycopeptide antibiotic	glycopeptide	antibiotic target alteration	498	19
ARO:3007190	vanX gene in vanP cluster	vanX variant in the vanP cluster.	glycopeptide resistance gene cluster;vanX	glycopeptide antibiotic	glycopeptide	antibiotic target alteration	214	5
ARO:3007191	vanR gene in vanP cluster	vanR variant in the vanP cluster.	glycopeptide resistance gene cluster;vanR	glycopeptide antibiotic	glycopeptide	antibiotic target alteration	1368	29
ARO:3007192	vanS gene in vanP cluster	vanS variant in the vanP cluster.	glycopeptide resistance gene cluster;vanS	glycopeptide antibiotic	glycopeptide	antibiotic target alteration	3676	94
ARO:3007199	PAM-1	PAM-1 is a member of the PAM family of subclass B3 metallo-beta-lactamases found in members of the Psuedomonas genus.	PAM beta-lactamase	carbapenem;cephalosporin	Multidrug	antibiotic inactivation	832	12
ARO:3007200	PAM-2	PAM-2 is a member of the PAM family of subclass B3 metallo-beta-lactamases found in members of the Pseudomonas genus.	PAM beta-lactamase	carbapenem;cephalosporin	Multidrug	antibiotic inactivation	196	8
ARO:3007201	PAM-3	PAM-3 is a member of the PAM family of subclass B3 metallo-beta-lactamases found in members of the Pseudomonas genus. The sequence of PAM-3 was made available through NCBI's Reference Gene Catalogue.	PAM beta-lactamase	carbapenem;cephalosporin	Multidrug	antibiotic inactivation	28	2
ARO:3007203	Klebsiella pneumoniae mutant PhoQ conferring resistance to colistin	Mutations in Klebsiella pneumoniae PhoQ of the two-component PhoPQ regulatory system conferring resistance to colistin.	ATP-binding cassette (ABC) antibiotic efflux pump;pmr phosphoethanolamine transferase;transmembrane protein conferring colistin resistance	macrolide antibiotic;peptide antibiotic	Multidrug	antibiotic efflux;antibiotic target alteration;resistance by absence	1158	36
ARO:3007206	KBL-1	KBL-1 is a KBL class A beta-lactamase that confers resistance to a number of penicillin antibiotics.	KBL beta-lactamase	penam	penam	antibiotic inactivation	98	4
ARO:3007208	HelR	HelR is a helicase-like protein that confers resistance to rifamycins by displacing them from the RNA polymerase complex. The protein forces the antibiotic away from the polymerase by binding in its place. It then ejects itself from the complex, allowing the polymerase to resume normal function.	helicase-like RNA polymerase protection protein	rifamycin antibiotic	rifamycin	antibiotic target protection	4222	221
ARO:3007209	Streptomyces venezuelae rox	Streptomyces venezuelae rox is a class A flavoprotein monooxygenase that confers resistance to rifamycin antibiotics. It acts by oxygenating the naphthyl group of the antibiotic, leading to a ring opening event and linearization of the molecule.	rifampin monooxygenase	rifamycin antibiotic	rifamycin	antibiotic inactivation	5228	164
ARO:3007210	Nocardia farcinica rox	Nocardia farcinica rox is a rifampin monooxygenase that inactivates rifampin.	rifampin monooxygenase	rifamycin antibiotic	rifamycin	antibiotic inactivation	8658	258
ARO:3007212	NDM-35	NDM-35 is a NDM beta-lactamase.	NDM beta-lactamase	carbapenem;cephalosporin;cephamycin;penam	Multidrug	antibiotic inactivation	24	1
ARO:3007229	MCR-8.2	An MCR-8-type colistin resistance gene variant.	MCR phosphoethanolamine transferase	peptide antibiotic	peptide	antibiotic target alteration	20	1
ARO:3007242	MCR-1.30	An MCR-1-type colistin resistance gene variant.	MCR phosphoethanolamine transferase	peptide antibiotic	peptide	antibiotic target alteration	210	1
ARO:3007274	MCR-10.5	An MCR-10-type colistin resistance gene variant.	MCR phosphoethanolamine transferase	peptide antibiotic	peptide	antibiotic target alteration	76	3
ARO:3007275	MCR-10.3	An MCR-10-type colistin resistance gene variant.	MCR phosphoethanolamine transferase	peptide antibiotic	peptide	antibiotic target alteration	170	3
ARO:3007282	MCR-5.3	An MCR-5-type colistin resistance gene variant.	MCR phosphoethanolamine transferase	peptide antibiotic	peptide	antibiotic target alteration	10	1
ARO:3007368	FosG	FosG is a glutathione transferase that confers resistance to fosfomycin.	fosfomycin thiol transferase	phosphonic acid antibiotic	phosphonic acid	antibiotic inactivation	210	5
ARO:3007370	FosI	FosI is a fosfomycin resistance gene.	fosfomycin thiol transferase	phosphonic acid antibiotic	phosphonic acid	antibiotic inactivation	114	3
ARO:3007371	FosA8	FosA8 is a plasmid-located fosfomycin resistance gene.	fosfomycin thiol transferase	phosphonic acid antibiotic	phosphonic acid	antibiotic inactivation	2	1
ARO:3007372	FosBx1	FosBx1 is a fosfomycin resistance gene.	fosfomycin thiol transferase	phosphonic acid antibiotic	phosphonic acid	antibiotic inactivation	66	1
ARO:3007374	PJM-1	PJM-1 is a chromosomally-encoded subclass B3 metallo-beta-lactamase found in P. japonensis confering resistance to a range of antibiotics including ampicillin, cefalotin, and cefoxitin.	PJM beta-lactamase	carbapenem;cephalosporin;cephamycin;penam	Multidrug	antibiotic inactivation	414	10
ARO:3007420	Klebsiella pneumoniae lamB with mutations conferring resistance to ceftazidime-avibactam	LamB is a maltoporin that negatively regulates antibiotic resistance. Knockout strains of lamB are shown to exhibit higher levels of resistance than wild-type strains. Mutations in the lamB gene of Klebsiella are associated with resistance to ceftazidime-avibactam.	Sugar Porin (SP)	cephalosporin;fluoroquinolone antibiotic;tetracycline antibiotic	Multidrug	reduced permeability to antibiotic	36	1
ARO:3007421	Klebsiella pneumoniae PBP3 mutants conferring resistance to ceftazidime-avibactam	Mutant PBP3 in Klebsiella pneumoniae conferring resistance to ceftazidime-avibactam.	Penicillin-binding protein mutations conferring resistance to beta-lactam antibiotics	carbapenem;cephalosporin;cephamycin;monobactam;penam	Multidrug	antibiotic target alteration	4698	125
ARO:3007433	almE	almE is a glycyltransferase found in Vibrio cholerae that transfers glycine to the carrier protein almF. almE is part of the almEFG polymyxin resistance operon.	alm glycyltransferase;polymyxin resistance operon	peptide antibiotic	peptide	antibiotic target alteration	1374	25
ARO:3007435	WUS-1	WUS-1 is a WUS beta-lactamase.	WUS beta-lactamase	carbapenem;penam	Multidrug	antibiotic inactivation	88	3
ARO:3007438	LAQ-1	LAQ-1 beta lactamase is a class C beta lactamase.	LAQ beta lactamase	cephalosporin;cephamycin;penam	Multidrug	antibiotic inactivation	266	5
ARO:3007442	SSA	SSA is an SSA beta lactamase.	SSA beta-lactamase	cephalosporin;cephamycin;penam	Multidrug	antibiotic inactivation	84	4
ARO:3007459	EstT	EstT is a gene encoding for a serine-dependent macrolide alpha/beta-hydrolase.	macrolide esterase	glycylcycline;macrolide antibiotic;tetracycline antibiotic	Multidrug	antibiotic inactivation	2018	48
ARO:3007473	Mycobacterium avium gyrA with mutation conferring resistance to Fluoroquinolone	Amino acid substitution mutations in Mycobacterium avium gyrA observed to confer resistance to fluoroquinolone antibiotics.	fluoroquinolone resistant gyrA	fluoroquinolone antibiotic;nybomycin-like antibiotic	Multidrug	antibiotic target alteration	3398	149
ARO:3007476	Mycobacterium abscessus atpE with mutation conferring resistance to bedaquiline	Mutations to the ATPase subunit C atpE gene, which is involved with the production of ATP, confer resistance to bedaquiline by altering the antibiotic's target.	antibiotic resistant ATP synthase	diarylquinoline antibiotic	diarylquinoline	antibiotic target alteration	170	10
ARO:3007483	RAD-1	RAD-1 is a class D RAD beta-lactamase found in Riemerella anatipestifer.	RAD beta-lactamase	carbapenem;cephalosporin	Multidrug	antibiotic inactivation	22	1
ARO:3007491	Pseudomonas aeruginosa ampR with mutation conferring resistance to aztreonam	ampR is a regulatory gene that plays an essential role in regulating antibiotic resistance in P. aeruginosa. Mutation in ampR leads to its loss of control over blaPDC-16, allowing overexpression of blaPDC-16 and further resistance to aztreonam.	PDC beta-lactamase;ampC-type beta-lactamase	carbapenem;cephalosporin;monobactam;penam	Multidrug	antibiotic inactivation	2212	73
ARO:3007492	tet(62)	A novel tetA-type efflux pump.	major facilitator superfamily (MFS) antibiotic efflux pump	tetracycline antibiotic	tetracycline	antibiotic efflux	126	5
ARO:3007494	tet(64)	A tetracycline efflux MFS Transporter from Burkholderia ubonensis.	major facilitator superfamily (MFS) antibiotic efflux pump	tetracycline antibiotic	tetracycline	antibiotic efflux	1088	30
ARO:3007509	Shigella flexneri acrA	AcrA is a subunit of the AcrAB multidrug efflux system found in Shigella flexneri, which is encoded by the acrRAB operon.	resistance-nodulation-cell division (RND) antibiotic efflux pump	cephalosporin;disinfecting agents and antiseptics;fluoroquinolone antibiotic;glycylcycline;penam;phenicol antibiotic;rifamycin antibiotic;tetracycline antibiotic	Multidrug	antibiotic efflux	504	8
ARO:3007527	Bacillus subtilis rpsE mutations conferring resistance to spectinomycin	Amino acid substitutions in ribosomal protein S5, rpsE, is associated with resistance to spectinomycin (SpcR).	spectinomycin resistant rpsE	aminoglycoside antibiotic	aminoglycoside	antibiotic target alteration	6966	184
ARO:3007531	Streptococcus pyogenes PBP2x conferring resistance to beta-lactam antibiotics	PBP2x is a penicillin-binding protein and beta-lactam resistance enzyme. Mutations can cause resistance to some beta-lactam antibiotics.	Penicillin-binding protein mutations conferring resistance to beta-lactam antibiotics	carbapenem;cephalosporin;cephamycin;monobactam;penam	Multidrug	antibiotic target alteration	1158	29
ARO:3007539	APH(9)-Ic	APH(9)-Ic is a chromosomal-encoded aminoglycoside phosphotransferase in S. maltophilia.	APH(9)	aminoglycoside antibiotic	aminoglycoside	antibiotic inactivation	240	7
ARO:3007544	Erysipelothrix rhusiopathiae gyrA with mutation conferring resistance to enrofloxacin	Sequence analysis of the gyrA gene showed that resistance of E. rhusiopathiae strains to enrofloxacin is due to a mutation at position 257.	fluoroquinolone resistant gyrA	fluoroquinolone antibiotic;nybomycin-like antibiotic	Multidrug	antibiotic target alteration	988	37
ARO:3007635	CAE-1	CAE-1 is a CAE beta-lactamase and confers resistance to ampicillin, piperacillin, cefazolin, cefuroxime, and ceftriaxone, and elevates the MIC of ampicillin-sulbactam two-fold in Escherichia coli DH5alpha, suggesting that CAE-1 functions as a broad-spectrum beta-lactamase.	CAE beta-lactamase	cephalosporin;penam	Multidrug	antibiotic inactivation	100	4
ARO:3007637	Clostridioides difficile cplR	CplR is an ABC-F ATPase ribosomal protection protein from Clostridioides difficile which confers resistance to pleuromutilins and lincosamides. Its resistance to these antibiotics increases in synergy with erythromcyin resistance methylases (e.g., ermB).	Miscellaneous ABC-F subfamily ATP-binding cassette ribosomal protection proteins	lincosamide antibiotic;nucleoside antibiotic;streptogramin A antibiotic;streptogramin antibiotic	Multidrug	antibiotic target protection	5696	154
ARO:3007644	Clostridium perfringes cplR	CplR is an ABC-F ATPase ribosomal protection protein from Clostridium perfringes which confers resistance to pleuromutilins and lincosamides.	Miscellaneous ABC-F subfamily ATP-binding cassette ribosomal protection proteins	lincosamide antibiotic;pleuromutilin antibiotic;streptogramin A antibiotic;streptogramin antibiotic	Multidrug	antibiotic target protection	6286	134
ARO:3007645	Clostridium sporogenes cplR	CplR is an ABC-F ATPase ribosomal protection protein from Clostridium sporogenes which confers resistance to pleuromutilins and lincosamides.	Miscellaneous ABC-F subfamily ATP-binding cassette ribosomal protection proteins	lincosamide antibiotic;pleuromutilin antibiotic	Multidrug	antibiotic target protection	1024	36
ARO:3007648	PSZ-1	PSZ-1 is a PSZ beta-lactamase found in Pantoea endophytica. The gene showed resistance to penicillins and several first-, second-and third-generation cephalosporins as well as aztreonam.	PSZ beta-lactamase	cephalosporin;cephamycin;penam	Multidrug	antibiotic inactivation	782	13
ARO:3007650	CDA-1	CDA-1 was recovered from a urine sample and is intermediate or resistant to third-generation cephalosporins and carbapenems. Susceptibility testing, isoelectric focusing, and analysis of outer membrane proteins showed that AmpC beta-lactamase expression combined with porin deficiency accounted for the carbapenem resistance.	CDA beta-lactamase;CTX-M beta-lactamase;SHV beta-lactamase;TEM beta-lactamase	carbapenem;cephalosporin;cephamycin;monobactam;penam;penem	Multidrug	antibiotic inactivation	128	4
ARO:3007659	putative nickel/cobalt transporter	Ectopic expression of NiCoT in Escherichia coli CS109 resulted in the increase of intracellular nickel uptake with enhanced tolerance towards several antibiotics when NiCoT was overexpressed in E. coli and Mycobacterium smegmatis. The presence of a sub-inhibitory dose of nickel resulted in the manifestation of low-level tolerance towards these drugs.	metal transporters with antibiotic efflux	aminoglycoside antibiotic;fluoroquinolone antibiotic;isoniazid-like antibiotic	Multidrug	antibiotic efflux	7704	212
ARO:3007662	Rv1877	Rv1877, a putative Major Facilitator Superfamily efflux pump from M. tuberculosis actively effluxes fluoroquinolones ofloxacin and levofloxacin.	major facilitator superfamily (MFS) antibiotic efflux pump	fluoroquinolone antibiotic	fluoroquinolone	antibiotic efflux	12362	375
ARO:3007669	aadT	The AadT pump is a novel multidrug efflux pump from the proton antiporter 2 (DHA2) family and was discovered in Acinetobacter multidrug resistance plasmids. The presence of AadT decreased bacterial susceptibility to antibiotics (erythromycin and tetracycline), biocides (chlorhexidine), and dyes (ethidium bromide and DAPI) and was able to mediate ethidium transport.	major facilitator superfamily (MFS) antibiotic efflux pump	disinfecting agents and antiseptics;macrolide antibiotic;tetracycline antibiotic	Multidrug	antibiotic efflux	3342	132
ARO:3007674	Mycobacterium tuberculosis Rv0678 with mutation conferring resistance to bedaquiline	Rv0678 encodes a transcription factor which negatively regulates the expression of the mmpS5/L5 efflux pump. Loss-of-function mutations in rv0678 are a common mechanism of resistance.	bedaquiline resistant Rv0678	diarylquinoline antibiotic	diarylquinoline	antibiotic target alteration	268	7
ARO:3007678	IreK	E. faecalis IreK maintains cell wall integrity, possibly by regulating peptidoglycan biosynthesis and metabolism. Antibiotic-induced cell wall stress leads to activation of IreK-mediated phosphorylation signaling pathways to mitigate and repair the damage. Absence of IreK leads to cell envelope defects and increased susceptibility to a variety of cephalosporins, including ceftriaxone. Increased I…	Serine/threonine kinases	cephalosporin	cephalosporin	reduced permeability to antibiotic	112966	2069
ARO:3007682	MdtQ	MdtQ is a putative multidrug resistance outer membrane protein found in carbapenem resistant Klebsiella pneumoniae.	Outer Membrane Porin (Opr)	carbapenem;cephalosporin;cephamycin;monobactam;penam;penem	Multidrug	reduced permeability to antibiotic	238	12
ARO:3007692	Mycobacterium tuberculosis Rv2535c with mutation conferring resistance to bedaquiline	These pepQ/Rv2535c mutations increase efflux through the mmpL5-mmpS5 (Rv0676c-Rv0677c) transporter, such as preventing degradation of MmpL5, which leads to reduced susceptibility to bedaquiline and clofazimine.	bedaquiline resistant Rv2535c	diarylquinoline antibiotic;fluoroquinolone antibiotic	Multidrug	antibiotic target alteration	14512	279
ARO:3007694	AMZ-1	Achromobacter mucicolens Y3, isolated from a goose on a farm in Wenzhou, showed resistance to multiple antibiotics, including penicillins and cephalosporins. AMZ-1 showed resistance to amoxicillin, penicillin G, ampicillin, cephalothin and cefoxitin, and the resistance activity could be inhibited by beta-lactamase inhibitors.	AMZ beta-lactamase	cephalosporin;cephamycin;penam	Multidrug	antibiotic inactivation	180	6
ARO:3007749	Salmonella gallinarum folP with mutation conferring resistance to sulfonamides	Point mutations in Salmonella gallinarum dihydropteroate synthase folP altered the stability of the protein, thus conferring sulfonamide resistance.	sulfonamide resistant dihydropteroate synthase folP	sulfonamide antibiotic;sulfone antibiotic	Multidrug	antibiotic target alteration	1236	27
