# Supplementary material for: A pH-responsive double network hydrogel for control of tomato bacterial wilt
Source: Nat Commun. 2026 Jun 12;17:5219. doi: 10.1038/s41467-026-73922-3 (PMC13263331; doi:10.1038/s41467-026-73922-3)
Supplement: Supplementary file 7 — Source Data [file 41467_2026_73922_MOESM7_ESM.xlsx]

## Sheet: Figure 3
Figure 3i (pH=3)					Figure 3i (pH=5)					Figure 3i (pH=7)					ANOVA
Time (h)	Data 1	Data 2	Data 3		Time (h)	Data 1	Data 2	Data 3		Time (h)	Data 1	Data 2	Data 3		Source	Sum of Squares	Degrees of Freedom	Mean Square	F	P
12	15.62	21.07	18.03		12	10.32	14.59	14.06		12	2.32	3.87	2.93		Between Groups	3753.17	2	1876.59	178.109	＜0.001
24	26.39	30.48	25.75		24	18.01	23.4	21.32		24	4.32	3.26	4.36		Within Groups	63.217	6	10.5362
48	40.75	46.68	42.8		48	28.76	36.49	33.63		48	6.27	4.43	4.96		total	3816.39	8
72	47.54	48.77	53.83		72	37.64	43.82	39.08		72	7.46	5.37	6.22		LSD’s post hoc test
96	49.74	55.32	53.68		96	40.23	46.26	45.27		96	8.69	6.21	8.02			pH 3 vs pH5	pH 3 vs pH7	pH 5 vs pH 7
120	50.8	55.57	57.97		120	42.83	48.9	44.29		120	10.03	7.58	8.76		P	0.006	＜0.001	＜0.001
144	52.03	59.66	56.94		144	42.24	49.56	46.56		144	11.23	8.7	9.86		P value summary	**	***	***
168	53.55	61.34	59.05		168	43.69	51.09	46.25		168	11.23	8.89	10.57		One- or two-tailed P value?	Two-tailed	Two-tailed	Two-tailed
Figure 3j (pH 3)					Figure 3j (pH 5)					Figure 3j (pH 7)					ANOVA
Time (h)	Data 1	Data 2	Data 3		Time (h)	Data 1	Data 2	Data 3		Time (h)	Data 1	Data 2	Data 3		Source	Sum of Squares	Degrees of Freedom	Mean Square	F	P
12	16.59	20.99	19.42		12	10.32	11.3	14.38		12	7.3	9.34	9.67		Between Groups	1662.56	2	831.282	46.9184	＜0.001
24	25.23	30.35	28.12		24	18.09	22.14	22.11		24	11.88	14.89	12.53		Within Groups	106.306	6	17.7176
48	47.46	48.29	53.59		48	37.17	43.11	41.01		48	27.46	32.11	28.35		total	1768.87	8
72	58.29	63.09	65.76		72	43.92	49.63	51.62		72	32.12	38.63	36.59		LSD’s post hoc test
96	73.87	69.22	78.19		96	53.84	62.17	60.72		96	36.26	42.62	39.14			pH 3 vs pH5	pH 3 vs pH7	pH 5 vs pH 7
120	72.6	77.65	81.89		120	57.41	63.36	65.56		120	41.16	48	43.77		P	0.028	＜0.001	0.001
144	76.55	82.81	84.33		144	65.33	73.38	69.43		144	44.46	50.74	49.77		P value summary	*	***	**
168	79.37	85.77	88.93		168	69.95	76.98	77.41		168	48.23	54.12	54.28		One- or two-tailed P value?	Two-tailed	Two-tailed	Two-tailed
Figure 3k (pH 3)					Figure 3k (pH 5)					Figure 3k (pH 7)					ANOVA
Time (h)	Data 1	Data 2	Data 3		Time (h)	Data 1	Data 2	Data 3		Time (h)	Data 1	Data 2	Data 3		Source	Sum of Squares	Degrees of Freedom	Mean Square	F	P
12	39.63	44.24	45.28		12	32.92	38.43	34.85		12	15.84	19.83	17.73		Between Groups	2454.14	2	1227.07	66.1107	＜0.001
24	60.06	53.09	57.25		24	41.23	47.76	43.68		24	29.08	22.49	26.13		Within Groups	111.365	6	18.5608
48	62.67	68.1	63.63		48	56.28	48.42	53.7		48	25.49	32.66	31.25		total	2565.51	8
72	72.65	63.86	68.61		72	60.15	51.3	57.15		72	34.48	28.7	31.92		LSD’s post hoc test
96	77.16	67.06	70.88		96	62.54	54.21	59.35		96	37.51	29.44	34.75			pH 3 vs pH5	pH 3 vs pH7	pH 5 vs pH 7
120	75.88	68.32	77.5		120	64.75	55.38	59.55		120	38.36	30.77	34.97		P	0.007	＜0.001	＜0.001
144	79.03	69.17	75.6		144	64.49	55.61	61.4		144	38.65	32.44	34.21		P value summary	**	***	***
168	79.81	71.66	75.03		168	67.02	57.24	59.64		168	39.7	32.98	34.12		One- or two-tailed P value?	Two-tailed	Two-tailed	Two-tailed
Figure 3l (pH 3)					Figure 3l (pH 5)					Figure 3l (pH 7)					ANOVA
Time (h)	Data 1	Data 2	Data 3		Time (h)	Data 1	Data 2	Data 3		Time (h)	Data 1	Data 2	Data 3		Source	Sum of Squares	Degrees of Freedom	Mean Square	F	P
12	18.14	23.79	21.97		12	12.47	16.64	16.79		12	4.06	2.29	3.16		Between Groups	5064.43	2	2532.22	216.673	＜0.001
24	33.73	39.2	37.14		24	26.47	31.85	31.11		24	6.56	5.01	6.37		Within Groups	70.1208	6	11.6868
48	48.52	53.52	49.19		48	40.33	36.8	39.45		48	8.3	6.61	7.5		total	5134.56	8
72	60.48	68.22	63.69		72	47.6	43.49	46.37		72	10.89	8.43	10.05		LSD’s post hoc test
96	62.96	67.86	65.29		96	54.07	48.01	52.06		96	11.76	9.06	9.69			pH 3 vs pH5	pH 3 vs pH7	pH 5 vs pH 7
120	63.36	70.04	66.91		120	56.7	49.97	53.68		120	13.88	11.16	12.13		P	0.003	＜0.001	＜0.001
144	63.61	71.37	66.56		144	59.84	51.61	56.97		144	14.23	11.29	12.82		P value summary	**	***	***
168	73.96	65.3	69.48		168	60.14	52.42	56.13		168	14.33	12.6	14.86		One- or two-tailed P value?	Two-tailed	Two-tailed	Two-tailed
Figure 3m (pH 3)					Figure 3m (pH 5)					Figure 3m (pH 7)					ANOVA
Time (h)	Data 1	Data 2	Data 3		Time (h)	Data 1	Data 2	Data 3		Time (h)	Data 1	Data 2	Data 3		Source	Sum of Squares	Degrees of Freedom	Mean Square	F	P
12	31.21	26.83	28.3		12	18.46	22.64	20.4		12	12.56	10.37	11.27		Between Groups	1399.65	2	699.828	40.8593	＜0.001
24	43.82	38.7	41.38		24	30.99	26.36	28.99		24	23.87	21.52	21.81		Within Groups	102.766	6	17.1277
48	61.8	55.28	59.62		48	50.9	44.88	47.56		48	39.34	33.85	37.15		total	1502.42	8
72	74.27	66.76	71.31		72	63.73	55.87	58.57		72	46.54	39.88	43.42		LSD’s post hoc test
96	82.83	72.98	76.57		96	67.74	59.48	60.76		96	49.24	43.67	49.11			pH 3 vs pH5	pH 3 vs pH7	pH 5 vs pH 7
120	84.08	76.78	80.28		120	72.76	64.56	67.01		120	56.01	49.15	52.01		P	0.06	＜0.001	0.001
144	88.87	80.95	83.05		144	79.11	71.14	76.19		144	58.14	52.65	58.89		P value summary	ns	***	**
168	91.68	82.86	88.83		168	83.74	75.16	81.04		168	61.81	54.92	58.2		One- or two-tailed P value?	Two-tailed	Two-tailed	Two-tailed
Figure 3n (pH 3)					Figure 3n (pH 5)					Figure 3n (pH 7)					ANOVA
Time (h)	Data 1	Data 2	Data 3		Time (h)	Data 1	Data 2	Data 3		Time (h)	Data 1	Data 2	Data 3		Source	Sum of Squares	Degrees of Freedom	Mean Square	F	P
12	37.6	43.59	40.88		12	27.57	33.2	31.63		12	9.04	11.4	9.86		Between Groups	6697.03	2	3348.52	192.506	＜0.001
24	60.81	68.25	65.61		24	52.74	45.58	50.81		24	16.36	12.88	16.96		Within Groups	104.366	6	17.3944
48	72.37	77.35	77.68		48	62.66	53.22	60.82		48	21.19	16.06	19.45		total	6801.4	8
72	78.79	87.57	82.04		72	67.87	59.52	61.01		72	23.48	17.52	21.2		LSD’s post hoc test
96	81.15	88.09	84.56		96	67.33	71.34	63.52		96	25.12	20.13	22.25			pH 3 vs pH5	pH 3 vs pH7	pH 5 vs pH 7
120	81.81	90.39	88.5		120	74.32	65.63	67.35		120	25.77	20.57	24.46		P	0.003	＜0.001	＜0.001
144	82.83	91.22	91.75		144	76.52	67.4	69.98		144	21.12	27.28	24.8		P value summary	**	***	***
168	94.05	83.86	89.6		168	77.31	68.91	72.9		168	21.77	27.46	25.62		One- or two-tailed P value?	Two-tailed	Two-tailed	Two-tailed

## Sheet: Figure 4
Figure 4a (CK)					Figure 4a (Zn2+)					Figure 4a (Pesticide)					Figure 4a (Pesticide+Zn2+)
Time (h)	Data 1	Data 2	Data 3		Time (h)	Data 1	Data 2	Data 3		Time (h)	Data 1	Data 2	Data 3		Time (h)	Data 1	Data 2	Data 3
2	0.05	0.11	0.11		2	0.02	0.03	0.04		2	0.01	0.01	0.01		2	0.02	0.02	0.01
4	0.16	0.08	0.11		4	0.05	0.07	0.06		4	0.03	0.04	0.04		4	0.04	0.05	0.03
8	0.21	0.25	0.26		8	0.12	0.08	0.1		8	0.08	0.11	0.1		8	0.09	0.07	0.07
16	0.41	0.31	0.36		16	0.17	0.21	0.19		16	0.11	0.14	0.11		16	0.11	0.13	0.09
24	0.78	0.66	0.69		24	0.28	0.29	0.24		24	0.25	0.23	0.27		24	0.22	0.19	0.19
36	0.94	0.83	0.9		36	0.31	0.36	0.38		36	0.31	0.27	0.26		36	0.2	0.25	0.24
48	1.06	0.9	1.01		48	0.35	0.45	0.43		48	0.35	0.29	0.31		48	0.22	0.25	0.28
Figure 4a (CMA DN gel (pH 7))					Figure 4a (CMA DN gel (pH 5))					Figure 4a (CMA DN gel (pH 3))					Figure 4b (CTA DN gel (pH 7))
Time (h)	Data 1	Data 2	Data 3		Time (h)	Data 1	Data 2	Data 3		Time (h)	Data 1	Data 2	Data 3		Time (h)	Data 1	Data 2	Data 3
2	0.01	0.01	0.01		2	0.01	0.01	0.01		2	0	0.01	0.01		2	0.01	0.01	0.01
4	0.03	0.04	0.05		4	0.03	0.02	0.01		4	0.02	0.02	0.01		4	0.02	0.02	0.02
8	0.07	0.08	0.09		8	0.05	0.03	0.03		8	0.04	0.02	0.03		8	0.06	0.07	0.08
16	0.1	0.11	0.12		16	0.05	0.06	0.04		16	0.03	0.05	0.04		16	0.11	0.11	0.14
24	0.19	0.2	0.15		24	0.08	0.08	0.05		24	0.04	0.06	0.07		24	0.13	0.2	0.19
36	0.18	0.23	0.22		36	0.07	0.09	0.08		36	0.07	0.05	0.06		36	0.18	0.2	0.23
48	0.21	0.26	0.22		48	0.1	0.08	0.09		48	0.07	0.07	0.06		48	0.18	0.23	0.22
Figure 4b (CTA DN gel (pH 5))					Figure 4b (CTA DN gel (pH 3))					Figure 4e
Time (h)	Data 1	Data 2	Data 3		Time (h)	Data 1	Data 2	Data 3		Groups	Data 1	Data 2	Data 3
2	0.01	0.01	0.01		2	0	0	0.01		CK	100	99	100
4	0.01	0.03	0.02		4	0.02	0.02	0.01		Zn2+	28	30	25
8	0.03	0.05	0.04		8	0.02	0.05	0.02		Pesticide	17	22	14
16	0.05	0.04	0.06		16	0.05	0.02	0.05		Pesticide+Zn2+	13	9	17
24	0.09	0.06	0.06		24	0.07	0.04	0.04		CMA DN gel	1	1	0
36	0.07	0.07	0.1		36	0.05	0.04	0.06		CTA DN gel	1	0	0
48	0.09	0.07	0.11		48	0.05	0.07	0.04
										ANOVA
Figure 4b (Zn2+)					Figure 4b (Pesticide)					Source	Sum of Squares	Degrees of Freedom	Mean Square	F	P
Time (h)	Data 1	Data 2	Data 3		Time (h)	Data 1	Data 2	Data 3		Between Groups	20901.2	5	4180.23	632.304	＜0.001
2	0.02	0.04	0.03		2	0	0.01	0.02		Within Groups	79.3333	12	6.61111
4	0.04	0.06	0.05		4	0.04	0.02	0.03		total	20980.5	17
8	0.11	0.08	0.08		8	0.09	0.08	0.11		Tukey HSD post hoc test
16	0.18	0.13	0.17		16	0.17	0.14	0.17		N	Group
24	0.31	0.24	0.26		24	0.22	0.18	0.21		CK	d
36	0.37	0.3	0.35		36	0.31	0.27	0.28		Zn2+	c
48	0.42	0.33	0.39		48	0.34	0.27	0.3		Pesticide	b
										Pesticide+Zn2+	b
										CMA DN gel	a
										CTA DN gel	a
										Different letters above the bars indicate statistically significant differences at P < 0.05, as determined by Tukey’s HSD test.

## Sheet: Figure 5
Figure 5c								Figure 5d
Groups	Data 1	Data 2	Data 3					Groups	Data 1	Data 2	Data 3
CK	3.939	4.053	3.535					CK	4.963	5.553	5.894
Zn2+	2.025	1.997	1.809					Zn2+	3.574	3.604	3.003
Pesticide	1.315	1.547	1.417					Pesticide	1.885	2.188	2.103
Pesticide+Zn2+	1.05	1.039	1.061					Pesticide+Zn2+	1.156	1.018	1.205
CMA DN gel	0.426	0.54	0.64					CMA DN gel	0.532	0.793	0.743
CTA DN gel	0.67	0.535	0.522					CTA DN gel	0.713	0.666	0.597
ANOVA								ANOVA
Source	Sum of Squares	Degrees of Freedom	Mean Square	F	P			Source	Sum of Squares	Degrees of Freedom	Mean Square	F	P
Between Groups	22.9591	5	4.59182	230.146	＜0.001			Between Groups	53.8256	5	10.7651	164.365	＜0.001
Within Groups	0.239421	12	0.0199518					Within Groups	0.785941	12	0.0654951
total	23.1985	17						total	54.6115	17
Tukey HSD post hoc test								Tukey HSD post hoc test
N	Group							N	Group
CK	d							CK	d
Zn2+	c							Zn2+	c
Pesticide	b							Pesticide	b
Pesticide+Zn2+	b							Pesticide+Zn2+	a
CMA DN gel	a							CMA DN gel	a
CTA DN gel	a							CTA DN gel	a
Different letters above the bars indicate statistically significant differences at P < 0.05, as determined by Tukey’s HSD test.								Different letters above the bars indicate statistically significant differences at P < 0.05, as determined by Tukey’s HSD test.
Figure 5e
Groups	Data 1	Data 2	Data 3
CK	1.96183	1.856	2.25355
Zn2+	0.737135	0.68302	0.574349
Pesticide	0.493116	0.373712	0.510506
Pesticide+Zn2+	0.160428	0.3212	0.366021
CMA DN gel	0.010445	0.01135	0.007284
CTA DN gel	0.010445	0.008602	0.007971
ANOVA
Source	Sum of Squares	Degrees of Freedom	Mean Square	F	P
Between Groups	8.53787	5	1.70757	154.061	＜0.001
Within Groups	0.133005	12	0.0110838
total	8.67087	17
Tukey HSD post hoc test
N	Group
CK	d
Zn2+	bc
Pesticide	b
Pesticide+Zn2+	b
CMA DN gel	a
CTA DN gel	a
Different letters above the bars indicate statistically significant differences at P < 0.05, as determined by Tukey’s HSD test.

## Sheet: Figure 6
Figure 6b
Groups	Data 1	Data 2	Data 3
CK	87.1	88.8	86.9
CMA DN gel	89.4	87.3	87.9
CTA DN gel	87.9	89.2	86.8
ANOVA
Source	Sum of Squares	Degrees of Freedom	Mean Square	F	P
Between Groups	0.548889	2	0.274444	0.222322	0.806969
Within Groups	7.40667	6	1.23444
total	7.95556	8
Tukey HSD post hoc test
	CK vs CMA DN gel	CK vs CTA DN gel	CMA DN gel vs CTA DN gel
P	0.793	0.915	0.964
P value summary	ns	ns	ns
One- or two-tailed P value?	Two-tailed	Two-tailed	Two-tailed
Figure 6c
Groups	Data 1	Data 2	Data 3
CK	75	77.7	71.4
CMA DN gel	70.3	80.4	72.7
CTA DN gel	72.2	80.8	73.1
ANOVA
Source	Sum of Squares	Degrees of Freedom	Mean Square	F	P
Between Groups	1.30889	2	0.654444	0.0326262	0.968071
Within Groups	120.353	6	20.0589
total	121.662	8
Tukey HSD post hoc test
	CK vs CMA DN gel	CK vs CTA DN gel	CMA DN gel vs CTA DN gel
P	0.998	0.982	0.967
P value summary	ns	ns	ns
One- or two-tailed P value?	Two-tailed	Two-tailed	Two-tailed

## Sheet: Figure 7
Figure 7c
	Data 1	Data 2	Data 3	Data 4	Data 5
CK	0.32	0.21	0.44	0.54	0.57
Pesticide	1.07	0.71	0.84	1.32	1.21
CMA DN gel	2.8	3.24	2.36	3.46	3.77
CTA DN gel	3.2	3.68	2.89	3.98	3.54
ANOVA
Source	Sum of Squares	Degrees of Freedom	Mean Square	F	P
Between Groups	34.2169	3	11.4056	79.4153	7.9795e-10
Within Groups	2.29792	16	0.14362
total	36.5148	19
Tukey HSD post hoc test
	CK vs Pesticde	CK vs CMA DN gel	CK vs CTA DN gel	Pesticde vs CMA DN gel	Pesticide vs CTA DN gel	CMA DN gel vs CTA DN gel
P	0.0876456	＜0.001	＜0.001	＜0.001	＜0.001	0.185013
P value summary	ns	***	***	***	***	ns
One- or two-tailed P value?	Two-tailed	Two-tailed	Two-tailed	Two-tailed	Two-tailed	Two-tailed
Figure 7d (2 day)				ANOVA
Groups	Data 1	Data 2	Data 3	Source	Sum of Squares	Degrees of Freedom	Mean Square	F	P
CK	53.4	55.7	58.1	Between Groups	1920.3	2	960.149	358.36	5.72197e-07
CMA DN gel	21.5	21	22.45	Within Groups	16.0757	6	2.67929
CTA DN gel	29.39	27.8	30.6	total	1936.37	8
				Tukey HSD post hoc test
					CK vs CMA DN gel	CK vs CTA DN gel	CMA DN gel vs CTA DN gel
				P	＜0.001	＜0.001	0.003
				P value summary	***	***	**
				One- or two-tailed P value?	Two-tailed	Two-tailed	Two-tailed
Figure 7d (4 day)				ANOVA
Groups	Data 1	Data 2	Data 3	Source	Sum of Squares	Degrees of Freedom	Mean Square	F	P
CK	20.67	23.2	23.9	Between Groups	126.883	2	63.4415	19.9882	0.00222253
CMA DN gel	29.5	28.5	27.56	Within Groups	19.0437	6	3.17394
CTA DN gel	21.4	16.8	20.2	total	145.927	8
				Tukey HSD post hoc test
					CK vs CMA DN gel	CK vs CTA DN gel	CMA DN gel vs CTA DN gel
				P	0.015	0.16	0.002
				P value summary	*	ns	**
				One- or two-tailed P value?	Two-tailed	Two-tailed	Two-tailed
Figure 7d (6 day)				ANOVA
Groups	Data 1	Data 2	Data 3	Source	Sum of Squares	Degrees of Freedom	Mean Square	F	P
CK	10.44	9.56	11.34	Between Groups	72.3521	2	36.176	51.048	0.000171011
CMA DN gel	14.8	15.92	15.2	Within Groups	4.252	6	0.708667
CTA DN gel	16.04	17.52	17.96	total	76.6041	8
				Tukey HSD post hoc test
					CK vs CMA DN gel	CK vs CTA DN gel	CMA DN gel vs CTA DN gel
				P	0.001	＜0.001	0.078
				P value summary	**	***	ns
				One- or two-tailed P value?	Two-tailed	Two-tailed	Two-tailed
Figure 7d (8 day)				ANOVA
Groups	Data 1	Data 2	Data 3	Source	Sum of Squares	Degrees of Freedom	Mean Square	F	P
CK	5.34	4.94	5.77	Between Groups	56.6051	2	28.3025	201.028	3.17902e-06
CMA DN gel	10.2	9.66	10.45	Within Groups	0.844733	6	0.140789
CTA DN gel	10.8	11.39	11.1	total	57.4498	8
				Tukey HSD post hoc test
					CK vs CMA DN gel	CK vs CTA DN gel	CMA DN gel vs CTA DN gel
				P	＜0.001	＜0.001	0.004
				P value summary	***	***	**
				One- or two-tailed P value?	Two-tailed	Two-tailed	Two-tailed
Figure 7d (10 day)				ANOVA
Groups	Data 1	Data 2	Data 3	Source	Sum of Squares	Degrees of Freedom	Mean Square	F	P
CK	3.55	3.21	3.41	Between Groups	92.9654	2	46.4827	272.59	1.28995e-06
CMA DN gel	11.1	11.56	10.8	Within Groups	1.02313	6	0.170522
CTA DN gel	8.02	8.12	9.07	total	93.9885	8
				Tukey HSD post hoc test
					CK vs CMA DN gel	CK vs CTA DN gel	CMA DN gel vs CTA DN gel
				P	＜0.001	＜0.001	＜0.001
				P value summary	***	***	***
				One- or two-tailed P value?	Two-tailed	Two-tailed	Two-tailed
Figure 7d (12 day)				ANOVA
Groups	Data 1	Data 2	Data 3	Source	Sum of Squares	Degrees of Freedom	Mean Square	F	P
CK	3.01	2.88	3.31	Between Groups	50.942	2	25.471	123.599	1.33068e-05
CMA DN gel	7.7	7.12	7.02	Within Groups	1.23647	6	0.206078
CTA DN gel	9.08	9	7.9	total	52.1784	8
				Tukey HSD post hoc test
					CK vs CMA DN gel	CK vs CTA DN gel	CMA DN gel vs CTA DN gel
				P	＜0.001	＜0.001	0.023
				P value summary	***	***	*
				One- or two-tailed P value?	Two-tailed	Two-tailed	Two-tailed
Figure 7d (14 day)				ANOVA
Groups	Data 1	Data 2	Data 3	Source	Sum of Squares	Degrees of Freedom	Mean Square	F	P
CK	2.12	2.35	2.46	Between Groups	32.703	2	16.3515	350.472	6.11361e-07
CMA DN gel	6.5	6.8	6.75	Within Groups	0.279933	6	0.0466556
CTA DN gel	6	6.15	5.59	total	32.9829	8
				Tukey HSD post hoc test
					CK vs CMA DN gel	CK vs CTA DN gel	CMA DN gel vs CTA DN gel
				P	＜0.001	＜0.001	0.011
				P value summary	***	***	*
				One- or two-tailed P value?	Two-tailed	Two-tailed	Two-tailed

## Sheet: Figure 8
Figure 8e
Groups	Data 1	Data 2	Data 3	Data 4
CK	714714	736934	733148	659700
CMA DN gel	480762	387882	478672	477252
CTA DN gel	429496	548742	413418	427698
ANOVA
Source	Sum of Squares	Degrees of Freedom	Mean Square	F	P
Between Groups	174266369262	2	87133184631	35.7434	5.22797e-05
Within Groups	21939707731	9	2.43775e+09
total	196206076993	11
Tukey HSD post hoc test
	CK vs CMA DN gel	CK vs CTA DN gel	CMA DN gel vs CTA DN gel
P	＜0.001	＜0.001	0.999
P value summary	***	***	ns
One- or two-tailed P value?	Two-tailed	Two-tailed	Two-tailed

## Sheet: Figure 9
Figure 9a
Groups	Data 1	Data 2	Data 3
CK	6.2	6.75	6.85
CMA DN gel	7.1	8.1	7.35
CTA DN gel	7.85	7.95	7.45
ANOVA
Source	Sum of Squares	Degrees of Freedom	Mean Square	F	P
Between Groups	2.21722	2	1.10861	7.17806	0.0256076
Within Groups	0.926667	6	0.154444
total	3.14389	8
LSD’s post hoc test
	CK vs CMA DN gel	CK vs CTA DN gel	CMA DN gel vs CTA DN gel
P	0.029	0.012	0.495
P value summary	*	*	ns
One- or two-tailed P value?	Two-tailed	Two-tailed	Two-tailed
Figure 9b
Groups	Data 1	Data 2	Data 3
CK	5.57	6.36	6.26
CMA DN gel	8.56	7.2	7.5
CTA DN gel	8.9	8.83	8.03
ANOVA
Source	Sum of Squares	Degrees of Freedom	Mean Square	F	P
Between Groups	9.91776	2	4.95888	16.0102	0.00393013
Within Groups	1.8584	6	0.309733
total	11.7762	8
LSD’s post hoc test
	CK vs CMA DN gel	CK vs CTA DN gel	CMA DN gel vs CTA DN gel
P	0.01	0.001	0.116
P value summary	*	**	ns
One- or two-tailed P value?	Two-tailed	Two-tailed	Two-tailed
Figure 9c
Groups	Data 1	Data 2	Data 3
CK	6.64	6.73	6.12
CMA DN gel	6.49	6.98	6.71
CTA DN gel	6.36	6.5	6.72
ANOVA
Source	Sum of Squares	Degrees of Freedom	Mean Square	F	P
Between Groups	0.0938	2	0.0469	0.697917	0.53394
Within Groups	0.4032	6	0.0672
total	0.497	8
LSD’s post hoc test
	CK vs CMA DN gel	CK vs CTA DN gel	CMA DN gel vs CTA DN gel
P	0.319	0.892	0.381
P value summary	ns	ns	ns
One- or two-tailed P value?	Two-tailed	Two-tailed	Two-tailed
Figure 9k
Groups	Data 1	Data 2	Data 3
CK	15.9	11.34	13.19
CMA DN gel	9.62	10.75	7.07
CTA DN gel	5.72	4.91	6.1
ANOVA
Source	Sum of Squares	Degrees of Freedom	Mean Square	F	P
Between Groups	93.9038	2	46.9519	15.3386	0.00437791
Within Groups	18.3662	6	3.06103
total	112.27	8
LSD’s post hoc test
	CK vs CMA DN gel	CK vs CTA DN gel	CMA DN gel vs CTA DN gel
P	0.023	0.001	0.047
P value summary	*	**	*
One- or two-tailed P value?	Two-tailed	Two-tailed	Two-tailed
Figure 9l
Groups	Data 1	Data 2	Data 3
CK	138.9	150.1	142.7
Zn2+	171.2	200.2	184.3
CMA DN gel	439.9	457	423.1
CTA DN gel	502.1	542	535
ANOVA
Source	Sum of Squares	Degrees of Freedom	Mean Square	F	P
Between Groups	318301	3	106100	431.059	3.50789e-09
Within Groups	1969.11	8	246.139
total	320270	11
Tukey HSD post hoc test
	CK vs Zn2+	CK vs CMA DN gel	CK vs CTA DN gel	CMA DN gel vs CTA DN gel	Zn2+ vs CMA DN gel	Zn2+ vs CTA DN gel
P	0.048	＜0.001	＜0.001	＜0.001	＜0.001	＜0.001
P value summary	*	***	***	***	***	***
One- or two-tailed P value?	Two-tailed	Two-tailed	Two-tailed	Two-tailed	Two-tailed	Two-tailed

## Sheet: Supplementary Figure 3
Figure 3
Groups	Data 1	Data 2	Data 3
Agarose	1.92	1.56	1.47
CMA	-12.52	-9.13	-10.81
CTA	-8.45	-6.7	-7.86

## Sheet: Supplementary Figure 13
Figure 13a
Group	Data 1	Data 2	Data 3	Data 1	Data 2	Data 3	Data 1	Data 2	Data 3
/	12 h			24 h			48 h
0.125% CMA-Phe-Zn2+	11.77	8.9	9.99	18.05	14.57	16.88	34.8	30.39	31.35
0.25% CMA-Phe-Zn2+	11.04	8.83	9.74	15.89	12.78	15.43	33.97	28.86	31.55
0.5% CMA-Phe-Zn2+	7.29	9.34	9.65	14.76	11.6	12.94	31.54	26.68	29.71
1% CMA-Phe-Zn2+	6.95	5.57	5.78	11.72	9.66	9.82	26.53	22.46	24
2% CMA-Phe-Zn2+	5.88	4.27	4.85	10.46	8.09	8.81	21.56	18.55	17.22
Figure 13b
Group	Data 1	Data 2	Data 3	Data 1	Data 2	Data 3	Data 1	Data 2	Data 3
/	12 h			24 h			48 h
0.125% CTA-Phe-Zn2+	15.55	13.46	15.69	27.83	25.07	26.45	44.56	39.54	41.3
0.25% CTA-Phe-Zn2+	14.63	12.37	14.1	25.43	23.15	25.4	41.58	35.88	39.48
0.5% CTA-Phe-Zn2+	10.24	12.43	11.53	23.54	21	22.66	39.14	33.74	37.46
1% CTA-Phe-Zn2+	7.73	9.23	9.36	14.21	16.79	15.8	33.03	28.49	30.58
2% CTA-Phe-Zn2+	7.82	6.27	6.61	15.62	13.27	14.31	23.81	28.5	24.79
Figure 13c
Group	Data 1	Data 2	Data 3	Data 1	Data 2	Data 3	Data 1	Data 2	Data 3
/	12 h			24 h			48 h
0.5% CMA-Phe (6.5 mg/mL)-Zn2+	7.61	10.15	8.55	14.89	11.88	12.53	31.55	26.67	29.71
0.5% CMA-Phe (13 mg/mL)-Zn2+	7.96	5.78	7.2	13.54	11.14	12.52	27.98	23.74	25.59
0.5% CMA-Phe (26 mg/mL)-Zn2+	7.2	5.1	6	11.74	9.56	9.3	24.36	20.43	22.86
Figure 13d
Group	Data 1	Data 2	Data 3	Data 1	Data 2	Data 3	Data 1	Data 2	Data 3
/	12 h			24 h			48 h
0.5% CTA-Phe (6.5 mg/mL)-Zn2+	10.19	12.37	11.64	23.62	21.06	22.52	39.54	34.02	36.78
0.5% CTA-Phe (13 mg/mL)-Zn2+	10.2	8.45	8.98	20.35	18.48	20.48	34.79	30.14	32.69
0.5% CTA-Phe (26 mg/mL)-Zn2+	8.45	6.43	7.56	16.28	13.89	15.43	32	28	30.36

## Sheet: Supplementary Figure 14
Figure 14a (pH=3)					Figure 14a (pH=5)					Figure 14a (pH=7)					ANOVA
Time (h)	Data 1	Data 2	Data 3		Time (h)	Data 1	Data 2	Data 3		Time (h)	Data 1	Data 2	Data 3		Source	Sum of Squares	Degrees of Freedom	Mean Square	F	P
12	10.24	7.52	7.77		12	4.56	6.68	5.11		12	3.54	1.57	2.51		Between Groups	791.962	2	395.981	92.9204	3.05936e-05
24	15.48	11.81	15.43		24	8.78	6.47	6.09		24	4.26	2.85	3.84		Within Groups	25.5691	6	4.26151
48	21.91	17.53	18.52		48	10.67	8.63	10.32		48	4.93	3.2	3.9		total	817.531	8
72	26.01	21.42	22.92		72	13.9	11.1	12.02		72	7.17	5.27	5.23		LSD’s post hoc test
96	28.96	25.16	26.04		96	15.87	13.35	15.39		96	8.54	5.78	6.65			pH 3 vs pH5	pH 3 vs pH7	pH 5 vs pH 7
120	30.78	26.23	27.47		120	18.22	14.7	17.54		120	9.34	6.99	7.61		P	＜0.001	＜0.001	0.002
144	33.48	27.95	31.03		144	19.21	16.1	18.66		144	9.84	8.06	7.78		P value summary	***	***	**
168	35.49	29.95	30.89		168	19.45	16.43	18.65		168	10.68	9.04	8.24		One- or two-tailed P value?	Two-tailed	Two-tailed	Two-tailed
Figure 14b (pH=3)					Figure 14b (pH=5)					Figure 14b (pH=7)					ANOVA
Time (h)	Data 1	Data 2	Data 3		Time (h)	Data 1	Data 2	Data 3		Time (h)	Data 1	Data 2	Data 3		Source	Sum of Squares	Degrees of Freedom	Mean Square	F	P
12	6.51	8.8	6.89		12	7.44	5.26	6.7		12	6.7	4.52	5.88		Between Groups	158.966	2	79.4829	7.46237	0.0235762
24	14.2	9.99	12.44		24	13.58	9.17	10.94		24	11.97	8.02	9.74		Within Groups	63.907	6	10.6512
48	24.47	21.55	20.34		48	23.34	17.93	20.71		48	21.68	16.21	18.06		total	222.873	8
72	33.82	29.78	28.74		72	30.51	25.3	30.53		72	27.09	21.81	25.11		LSD’s post hoc test
96	41.06	35.62	35.61		96	35.17	29.02	30.49		96	29.78	25.58	28.28			pH 3 vs pH5	pH 3 vs pH7	pH 5 vs pH 7
120	44.65	37.58	41.94		120	36.94	31.06	36.31		120	36	30.01	30.53		P	0.029	0.01	0.447
144	48.72	43.28	48.67		144	42.11	34.78	40.05		144	39.19	32.26	37.84		P value summary	*	*	ns
168	52.25	45.98	51.11		168	45.27	38.84	42.34		168	42.17	36.27	41.5		One- or two-tailed P value?	Two-tailed	Two-tailed	Two-tailed
Figure 14c (pH=3)					Figure 14c (pH=5)					Figure 14c (pH=7)					ANOVA
Time (h)	Data 1	Data 2	Data 3		Time (h)	Data 1	Data 2	Data 3		Time (h)	Data 1	Data 2	Data 3		Source	Sum of Squares	Degrees of Freedom	Mean Square	F	P
12	19.02	22.78	18.86		12	21.08	15.59	17.69		12	20.14	16.24	17.62		Between Groups	145.895	2	72.9475	3.39253	0.103358
24	31.35	25.66	29.33		24	28.07	24.42	28.14		24	28.53	24.67	25.13		Within Groups	129.014	6	21.5024
48	39.22	33.57	38.15		48	34.95	29.22	33.67		48	32.92	26.61	30.78		total	274.909	8
72	46.27	39.95	42.09		72	42.22	35.68	39.46		72	38.2	30.71	35.4		LSD’s post hoc test
96	49.85	42.04	47.34		96	45.68	38.76	41.05		96	39.28	32.13	39.53			pH 3 vs pH5	pH 3 vs pH7	pH 5 vs pH 7
120	51.17	44.23	51.51		120	49.27	41.08	45.61		120	41.6	35.22	37.9		P	0.28	0.041	0.207
144	55.77	46.67	51.22		144	51.99	43.21	45.17		144	44.36	35.86	40.14		P value summary	ns	*	ns
168	57.42	48.11	51.01		168	53.25	43.61	46.18		168	46.73	38.59	41.67		One- or two-tailed P value?	Two-tailed	Two-tailed	Two-tailed

[truncated: 16 more sheets: Supplementary Figure 15, Supplementary Figure 16, Supplementary Figure 17, Supplementary Figure 22, Supplementary Figure 23, Supplementary Figure 24, Supplementary Figure 25, Supplementary Figure 26, Supplementary Figure 27, Supplementary Figure 37, Supplementary Figure 40, Supplementary Table 1, Supplementary Table 4, Supplementary Table 5, Supplementary Table 6, Supplementary Table 10]
